# Supplementary material for: Nowcasting and Forecasting the Spread of COVID-19 and Healthcare Demand in Turkey, a Modeling Study
Source: Front Public Health. 2021 Jan 20;8:575145. doi: 10.3389/fpubh.2020.575145 (PMC7855976; doi:10.3389/fpubh.2020.575145)
Supplement: Supplementary file 1 [file Data_Sheet_1.xlsx]

## Sheet: Info
Supplement File
This dataset contains data used in Nowcasting and Forecasting the Spread of COVID-19 and Healthcare Demand In Turkey, A Modelling Study
https://www.medrxiv.org/content/10.1101/2020.04.13.20063305v2

## Sheet: Parameters & References
No	Parameter	Value	Reference
1	symptom to death time	18 (days)	https://www.thelancet.com/journals/laninf/article/PIIS1473-3099(20)30243-7/fulltext
2	Infection Fatality Rate (IFR)	0,66% (%95 CI 0,39 - 1,33)	https://www.thelancet.com/journals/laninf/article/PIIS1473-3099(20)30243-7/fulltext
3	overall infection rate	0.81	https://www.imperial.ac.uk/media/imperial-college/medicine/sph/ide/gida-fellowships/Imperial-College-COVID19-NPI-modelling-16-03-2020.pdf
4	Tinc1 (Incubaiton Period for Asymptomatics)(days)	4.6	https://www.imperial.ac.uk/media/imperial-college/medicine/sph/ide/gida-fellowships/Imperial-College-COVID19-NPI-modelling-16-03-2020.pdf
5	Tinc2 (Incubaiton Period for Symptomatics)(days)	5.1	https://www.jwatch.org/na51083/2020/03/13/covid-19-incubation-period-update
6	Tinf1 (Infectious Period for Asymptomatics)(days)	6.5	1) https://www.uptodate.com/contents/coronavirus-disease-2019-covid-19-critical-care-issues?source=related_link , 2) Ferguson NM, Laydon D, Nedjati-Gilani G, et al. Impact of Non-Pharmaceutical Interventions (NPIs) to Reduce COVID-19 Mortality and Healthcare Demand. doi:10.25561/77493
7	Tinf2 (Infectious Period for Symptomatics)(days)	6.5	https://www.imperial.ac.uk/media/imperial-college/medicine/sph/ide/gida-fellowships/Imperial-College-COVID19-NPI-modelling-16-03-2020.pdf
8	R0.1 (Asymptomatic)	1.5	https://www.imperial.ac.uk/media/imperial-college/medicine/sph/ide/gida-fellowships/Imperial-College-COVID19-NPI-modelling-16-03-2020.pdf
9	R0.2 (Symptomatic)	3	https://www.imperial.ac.uk/media/imperial-college/medicine/mrc-gida/2020-03-30-COVID19-Report-13.pdf
10	p1 (Asymptomatic case proportion)	0.178	https://www.eurosurveillance.org/content/10.2807/1560-7917.ES.2020.25.10.2000180
11	I0.1 (Number of initial asymptomatic cases)	27	assumption according to average IFR
12	I0.2 (Number of initial symptomatic cases)	125	assumption according to average IFR
13	ICU to Death Duration(days)	7	1) https://www.ncbi.nlm.nih.gov/pubmed?term=32105632, 2)https://www.esahq.org/esa-news/analysis-of-the-number-growth-of-icu-patients-with-covid-19-in-italy-and-lombardy/
14	ICU to Recovery Duration(days)	15	https://www.esahq.org/esa-news/analysis-of-the-number-growth-of-icu-patients-with-covid-19-in-italy-and-lombardy/
15	Service to ICU Duration(days)	5	assumption according to expert opinion
16	Recovery Time From Service(days)	10	https://www.ncbi.nlm.nih.gov/pubmed?term=32031570
17	Delay to Hospital(days)	5	https://www.ncbi.nlm.nih.gov/pubmed?term=32031570
18	Recovery Time For Mild Cases(days)	22	https://watermark.silverchair.com/ciaa198.pdf?token=AQECAHi208BE49Ooan9kkhW_Ercy7Dm3ZL_9Cf3qfKAc485ysgAAAmswggJnBgkqhkiG9w0BBwagggJYMIICVAIBADCCAk0GCSqGSIb3DQEHATAeBglghkgBZQMEAS4wEQQMfw_wvU7AEuK8x1HhAgEQgIICHtO9tb7GFFfboZkv4jj_m0gY2nJ-krAq7dNQ2-z9l1omCKlF_Xzj5_n9eKpjfkY6r7bDo3YO7FwsKSp-gR29kcIU5WGiEPrJfd7d4LWLc0qrU_z1ykct9xmdoJrkc9UM6nmNcT9lGjuynIz8_ZfVLRSe9P0pXfi8ZMIAbe_YR5m1CeXmCpfIX_AcIy0oHz3…
19	Duration of discharge from the hospital(days)	10	assumption according to expert opinion
20	Turkey ICU Capacity, number of beds	38098	https://dosyasb.saglik.gov.tr/Eklenti/36134,siy2018trpdf.pdf?0
21	Turkey Service Bed Capacity, number of beds	193095	https://dosyasb.saglik.gov.tr/Eklenti/36134,siy2018trpdf.pdf?0
22	% symptomatic cases requiring hospitalisation (Age 0-9 ) (K1)	0.001	https://www.imperial.ac.uk/media/imperial-college/medicine/sph/ide/gida-fellowships/Imperial-College-COVID19-NPI-modelling-16-03-2020.pdf
23	% symptomatic cases requiring hospitalisation (Age 10-19 ) (K1)	0.003	https://www.imperial.ac.uk/media/imperial-college/medicine/sph/ide/gida-fellowships/Imperial-College-COVID19-NPI-modelling-16-03-2020.pdf
24	% symptomatic cases requiring hospitalisation (Age 20-29 ) (K1)	0.012	https://www.imperial.ac.uk/media/imperial-college/medicine/sph/ide/gida-fellowships/Imperial-College-COVID19-NPI-modelling-16-03-2020.pdf
25	% symptomatic cases requiring hospitalisation (Age 30-39 ) (K1)	0.032	https://www.imperial.ac.uk/media/imperial-college/medicine/sph/ide/gida-fellowships/Imperial-College-COVID19-NPI-modelling-16-03-2020.pdf
26	% symptomatic cases requiring hospitalisation (Age 40-49 ) (K1)	0.049	https://www.imperial.ac.uk/media/imperial-college/medicine/sph/ide/gida-fellowships/Imperial-College-COVID19-NPI-modelling-16-03-2020.pdf
27	% symptomatic cases requiring hospitalisation (Age 50-59 ) (K1)	0.102	https://www.imperial.ac.uk/media/imperial-college/medicine/sph/ide/gida-fellowships/Imperial-College-COVID19-NPI-modelling-16-03-2020.pdf
28	% symptomatic cases requiring hospitalisation (Age 60-69 ) (K1)	0.166	https://www.imperial.ac.uk/media/imperial-college/medicine/sph/ide/gida-fellowships/Imperial-College-COVID19-NPI-modelling-16-03-2020.pdf
29	% symptomatic cases requiring hospitalisation (Age 70-79 ) (K1)	0.243	https://www.imperial.ac.uk/media/imperial-college/medicine/sph/ide/gida-fellowships/Imperial-College-COVID19-NPI-modelling-16-03-2020.pdf
30	% symptomatic cases requiring hospitalisation (Age 80-89 ) (K1)	0.273	https://www.imperial.ac.uk/media/imperial-college/medicine/sph/ide/gida-fellowships/Imperial-College-COVID19-NPI-modelling-16-03-2020.pdf
31	% symptomatic cases requiring hospitalisation (Age 90-99 ) (K1)	0.273	https://www.imperial.ac.uk/media/imperial-college/medicine/sph/ide/gida-fellowships/Imperial-College-COVID19-NPI-modelling-16-03-2020.pdf
32	% symptomatic cases requiring hospitalisation (Age 100+ ) (K1)	0.273	https://www.imperial.ac.uk/media/imperial-college/medicine/sph/ide/gida-fellowships/Imperial-College-COVID19-NPI-modelling-16-03-2020.pdf
33	% hospitalised cases requiring critical care (Age 0-9 ) (K2)	0.05	https://www.imperial.ac.uk/media/imperial-college/medicine/sph/ide/gida-fellowships/Imperial-College-COVID19-NPI-modelling-16-03-2020.pdf
34	% hospitalised cases requiring critical care (Age 10-19 ) (K2)	0.05	https://www.imperial.ac.uk/media/imperial-college/medicine/sph/ide/gida-fellowships/Imperial-College-COVID19-NPI-modelling-16-03-2020.pdf
35	% hospitalised cases requiring critical care (Age 20-29 ) (K2)	0.05	https://www.imperial.ac.uk/media/imperial-college/medicine/sph/ide/gida-fellowships/Imperial-College-COVID19-NPI-modelling-16-03-2020.pdf
36	% hospitalised cases requiring critical care (Age 30-39 ) (K2)	0.05	https://www.imperial.ac.uk/media/imperial-college/medicine/sph/ide/gida-fellowships/Imperial-College-COVID19-NPI-modelling-16-03-2020.pdf
37	% hospitalised cases requiring critical care (Age 40-49 ) (K2)	0.063	https://www.imperial.ac.uk/media/imperial-college/medicine/sph/ide/gida-fellowships/Imperial-College-COVID19-NPI-modelling-16-03-2020.pdf
38	% hospitalised cases requiring critical care (Age 50-59 ) (K2)	0.122	https://www.imperial.ac.uk/media/imperial-college/medicine/sph/ide/gida-fellowships/Imperial-College-COVID19-NPI-modelling-16-03-2020.pdf
39	% hospitalised cases requiring critical care (Age 60-69 ) (K2)	0.274	https://www.imperial.ac.uk/media/imperial-college/medicine/sph/ide/gida-fellowships/Imperial-College-COVID19-NPI-modelling-16-03-2020.pdf
40	% hospitalised cases requiring critical care (Age 70-79 ) (K2)	0.432	https://www.imperial.ac.uk/media/imperial-college/medicine/sph/ide/gida-fellowships/Imperial-College-COVID19-NPI-modelling-16-03-2020.pdf
41	% hospitalised cases requiring critical care (Age 80-89 ) (K2)	0.709	https://www.imperial.ac.uk/media/imperial-college/medicine/sph/ide/gida-fellowships/Imperial-College-COVID19-NPI-modelling-16-03-2020.pdf
42	% hospitalised cases requiring critical care (Age 90-99 ) (K2)	0.709	https://www.imperial.ac.uk/media/imperial-college/medicine/sph/ide/gida-fellowships/Imperial-College-COVID19-NPI-modelling-16-03-2020.pdf
43	% hospitalised cases requiring critical care (Age 100+ ) (K2)	0.709	https://www.imperial.ac.uk/media/imperial-college/medicine/sph/ide/gida-fellowships/Imperial-College-COVID19-NPI-modelling-16-03-2020.pdf
44	Infection Fatality Rate (Age 0-9 ) (K3)	2e-05	https://www.imperial.ac.uk/media/imperial-college/medicine/sph/ide/gida-fellowships/Imperial-College-COVID19-NPI-modelling-16-03-2020.pdf
45	Infection Fatality Rate (Age 10-19 ) (K3)	6e-05	https://www.imperial.ac.uk/media/imperial-college/medicine/sph/ide/gida-fellowships/Imperial-College-COVID19-NPI-modelling-16-03-2020.pdf
46	Infection Fatality Rate (Age 20-29 ) (K3)	0.0003	https://www.imperial.ac.uk/media/imperial-college/medicine/sph/ide/gida-fellowships/Imperial-College-COVID19-NPI-modelling-16-03-2020.pdf
47	Infection Fatality Rate (Age 30-39 ) (K3)	0.0008	https://www.imperial.ac.uk/media/imperial-college/medicine/sph/ide/gida-fellowships/Imperial-College-COVID19-NPI-modelling-16-03-2020.pdf
48	Infection Fatality Rate (Age 40-49 ) (K3)	0.0015	https://www.imperial.ac.uk/media/imperial-college/medicine/sph/ide/gida-fellowships/Imperial-College-COVID19-NPI-modelling-16-03-2020.pdf
49	Infection Fatality Rate (Age 50-59 ) (K3)	0.006	https://www.imperial.ac.uk/media/imperial-college/medicine/sph/ide/gida-fellowships/Imperial-College-COVID19-NPI-modelling-16-03-2020.pdf
50	Infection Fatality Rate (Age 60-69 ) (K3)	0.022	https://www.imperial.ac.uk/media/imperial-college/medicine/sph/ide/gida-fellowships/Imperial-College-COVID19-NPI-modelling-16-03-2020.pdf
51	Infection Fatality Rate (Age 70-79 ) (K3)	0.051	https://www.imperial.ac.uk/media/imperial-college/medicine/sph/ide/gida-fellowships/Imperial-College-COVID19-NPI-modelling-16-03-2020.pdf
52	Infection Fatality Rate (Age 80-89 ) (K3)	0.093	https://www.imperial.ac.uk/media/imperial-college/medicine/sph/ide/gida-fellowships/Imperial-College-COVID19-NPI-modelling-16-03-2020.pdf
53	Infection Fatality Rate (Age 90-99 ) (K3)	0.093	https://www.imperial.ac.uk/media/imperial-college/medicine/sph/ide/gida-fellowships/Imperial-College-COVID19-NPI-modelling-16-03-2020.pdf
54	Infection Fatality Rate (Age 100+ ) (K3)	0.093	https://www.imperial.ac.uk/media/imperial-college/medicine/sph/ide/gida-fellowships/Imperial-College-COVID19-NPI-modelling-16-03-2020.pdf
55	Population Age 0-9	12881568	TurkStat - 2018
56	Population Age 10-19	12725029	TurkStat - 2018
57	Population Age 20-29	12780455	TurkStat - 2018
58	Population Age 30-39	12882447	TurkStat - 2018
59	Population Age 40-49	11139044	TurkStat - 2018
60	Population Age 50-59	8857551	TurkStat - 2018
61	Population Age 60-69	6042751	TurkStat - 2018
62	Population Age 70-79	3107727	TurkStat - 2018
63	Population Age 80-89	1275636	TurkStat - 2018
64	Population Age 90-99	170023	TurkStat - 2018
65	Population Age 100+	4990	TurkStat - 2018

## Sheet: 1stD
death date	symptom date	obseved total deaths	expected total case	%95 CI Max	%95 CI Min
2020-03-17	2020-02-28	1	152	256	75
2020-03-18	2020-02-29	2	303	513	150
2020-03-19	2020-03-01	4	606	1026	301
2020-03-20	2020-03-02	9	1364	2308	677
2020-03-21	2020-03-03	21	3182	5385	1579
2020-03-22	2020-03-04	30	4545	7692	2256
2020-03-23	2020-03-05	37	5606	9487	2782
2020-03-24	2020-03-06	44	6667	11282	3308
2020-03-25	2020-03-07	59	8939	15128	4436
2020-03-26	2020-03-08	75	11364	19231	5639
2020-03-27	2020-03-09	92	13939	23590	6917
2020-03-28	2020-03-10	108	16364	27692	8120
2020-03-29	2020-03-11	131	19848	33590	9850
2020-03-30	2020-03-12	168	25455	43077	12632
2020-03-31	2020-03-13	214	32424	54872	16090
2020-04-01	2020-03-14	277	41970	71026	20827
2020-04-02	2020-03-15	356	53939	91282	26767
2020-04-03	2020-03-16	425	64394	108974	31955
2020-04-04	2020-03-17	501	75909	128462	37669
2020-04-05	2020-03-18	574	86970	147179	43158
2020-04-06	2020-03-19	649	98333	166410	48797
2020-04-07	2020-03-20	725	109848	185897	54511
2020-04-08	2020-03-21	812	123030	208205	61053

## Sheet: 2ndD
Age Group	Turkey Population	K1	Max. Expected Case	K2	Max. Expected Hospitalization	K3	Max. Expected ICU Case	IFR	Max. Expected Death
0-9	12881568	0.81	10434070	0.001	10434	0.05	522	2e-05	209
10-19	12725029	0.81	10307273	0.003	30922	0.05	1546	6e-05	618
20-29	12780455	0.81	10352169	0.012	124226	0.05	6211	0.0003	3106
30-39	12882447	0.81	10434782	0.032	333913	0.05	16696	0.0008	8348
40-49	11139044	0.81	9022626	0.049	442109	0.063	27853	0.0015	13534
50-59	8857551	0.81	7174616	0.102	731811	0.122	89281	0.006	43048
60-69	6042751	0.81	4894628	0.166	812508	0.274	222627	0.022	107682
70-79	3107727	0.81	2517259	0.243	611694	0.432	264252	0.051	128380
80-89	1275636	0.81	1033265	0.273	282081	0.709	199996	0.093	96094
90-99	170023	0.81	137719	0.273	37597	0.709	26656	0.093	12808
100+	4990	0.81	4042	0.273	1103	0.709	782	0.093	376
Total	81867221		66312449		3418398		856422		414203

## Sheet: 3ndD 1.Scenario
Date	Succeptible	Exposed	Infectious	Mild Case	Recovered With Mild Symptoms	Infected But Have Not Yet Applied To The Hospital	Recovered From Service	Service Bed Occupied	Recovered From ICU	ICU Beds Occupied	Total Deaths
2020-02-28	81865549	-	1672	-	-	-	-	-	-	-	-
2020-02-29	81864848	701	1415	230	-	27	-	-	-	-	-
2020-03-01	81864255	1155	1336	414	10	45	-	5	-	-	-
2020-03-02	81863694	1487	1359	578	29	58	0	14	-	1	-
2020-03-03	81863120	1766	1445	738	56	69	1	23	0	2	0
2020-03-04	81862507	2030	1572	903	89	80	2	34	0	4	0
2020-03-05	81861836	2299	1732	1076	130	91	4	45	0	7	1
2020-03-06	81861095	2586	1920	1264	179	103	6	56	0	11	1
2020-03-07	81860269	2900	2136	1468	237	116	9	68	1	15	2
2020-03-08	81859348	3249	2381	1692	303	130	13	82	1	20	3
2020-03-09	81858318	3637	2656	1939	380	147	17	96	2	25	5
2020-03-10	81857166	4070	2965	2212	468	165	22	111	3	31	7
2020-03-11	81855878	4556	3312	2515	569	185	28	128	3	38	9
2020-03-12	81854437	5099	3701	2850	683	208	35	146	5	45	12
2020-03-13	81852824	5706	4137	3222	813	234	43	167	6	54	15
2020-03-14	81851019	6387	4625	3637	959	262	53	189	8	63	19
2020-03-15	81848999	7149	5171	4099	1125	294	63	215	10	73	24
2020-03-16	81846738	8002	5784	4613	1311	330	75	243	12	84	29
2020-03-17	81844207	8957	6469	5187	1521	370	89	274	15	96	36
2020-03-18	81841375	10027	7237	5828	1756	415	104	309	18	110	43
2020-03-19	81838204	11225	8096	6544	2021	465	122	347	22	125	51
2020-03-20	81834655	12566	9058	7343	2319	520	142	391	26	142	60
2020-03-21	81830681	14069	10136	8237	2652	582	164	439	30	160	70
2020-03-22	81826230	15753	11343	9236	3027	652	189	493	36	181	81
2020-03-23	81821245	17642	12695	10354	3447	729	217	553	42	204	94
2020-03-24	81815660	19759	14209	11605	3917	815	249	620	48	230	109
2020-03-25	81809401	22135	15906	13005	4445	910	285	694	56	258	125
2020-03-26	81802386	24801	17808	14572	5036	1017	325	778	65	290	144
2020-03-27	81794521	27794	19940	16326	5698	1136	370	871	74	325	164
2020-03-28	81785701	31155	22332	18292	6440	1269	421	975	85	364	188
2020-03-29	81775808	34929	25015	20494	7272	1417	478	1090	98	407	213
2020-03-30	81764710	39168	28026	22963	8203	1582	541	1219	111	455	242
2020-03-31	81752257	43930	31405	25729	9247	1767	613	1364	127	508	274
2020-04-01	81738283	49279	35198	28832	10417	1973	693	1525	144	567	310
2020-04-02	81722602	55286	39457	32312	11727	2203	783	1704	163	633	350
2020-04-03	81705005	62031	44239	36215	13196	2461	884	1905	184	706	395
2020-04-04	81685258	69603	49609	40595	14842	2749	997	2129	208	787	444
2020-04-05	81663100	78100	55637	45510	16687	3071	1124	2380	235	877	500
2020-04-06	81638241	87632	62405	51026	18756	3431	1267	2661	264	977	561
2020-04-07	81610356	98320	70000	57218	21075	3834	1426	2974	298	1088	630
2020-04-08	81579083	110300	78524	64170	23676	4285	1605	3325	335	1212	706
2020-04-09	81544020	123721	88086	71973	26593	4788	1806	3718	376	1350	791
2020-04-10	81504719	138748	98809	80732	29864	5352	2030	4157	422	1504	886
2020-04-11	81460680	155565	110829	90564	33534	5981	2283	4648	473	1674	991
2020-04-12	81411350	174375	124298	101600	37651	6683	2565	5197	530	1864	1108
2020-04-13	81356113	195403	139384	113985	42269	7466	2882	5811	593	2076	1239
2020-04-14	81294285	218899	156273	127881	47450	8339	3237	6497	664	2312	1384
2020-04-15	81225106	245137	175171	143471	53263	9311	3636	7264	742	2574	1545
2020-04-16	81147735	274423	196308	160955	59784	10393	4082	8120	830	2866	1725
2020-04-17	81061235	307094	219935	180559	67100	11595	4583	9075	928	3191	1926
2020-04-18	80964571	343522	246335	202535	75307	12929	5144	10140	1036	3552	2148
2020-04-19	80856595	384119	275816	227160	84514	14409	5773	11327	1157	3953	2396
2020-04-20	80736034	429340	308723	254747	94839	16049	6478	12648	1292	4398	2672
2020-04-21	80601481	479684	345436	285639	106418	17863	7267	14118	1442	4892	2979
2020-04-22	80451384	535701	386372	320221	119402	19869	8152	15751	1609	5439	3321
2020-04-23	80284029	597991	431995	358920	133958	22083	9142	17565	1795	6045	3700
2020-04-24	80097531	667209	482814	402207	150272	24525	10250	19576	2001	6714	4121
2020-04-25	79889821	744066	539388	450608	168554	27216	11490	21806	2231	7452	4589
2020-04-26	79658635	829328	602329	504704	189036	30178	12876	24275	2485	8266	5107
2020-04-27	79401507	923814	672307	565136	211978	33435	14427	27006	2768	9163	5682
2020-04-28	79115754	########	750046	632616	237666	37012	16160	30024	3082	10148	6319
2020-04-29	78798479	########	836332	707926	266421	40936	18095	33357	3430	11230	7024
2020-04-30	78446564	########	932012	791927	298599	45236	20256	37034	3815	12416	7803
2020-05-01	78056672	########	1037986	885564	334596	49941	22667	41085	4241	13713	8663
2020-05-02	77625253	########	1155213	989872	374849	55082	25356	45546	4712	15132	9612
2020-05-03	77148554	########	1284701	1105978	419843	60690	28353	50450	5233	16680	10659
2020-05-04	76622639	########	1427501	1235108	470115	66797	31692	55837	5807	18366	11811
2020-05-05	76043414	########	1584701	1378588	526256	73432	35408	61745	6440	20201	13077
2020-05-06	75406658	########	1757405	1537847	588919	80624	39542	68217	7138	22193	14468
2020-05-07	74708072	########	1946728	1714413	658821	88401	44138	75293	7905	24352	15994
2020-05-08	73943338	########	2153768	1909918	736749	96784	49241	83018	8748	26689	17666
2020-05-09	73108191	########	2379584	2126085	823564	105795	54904	91434	9674	29212	19495
2020-05-10	72198506	########	2625168	2364725	920204	115446	61182	100584	10689	31930	21494
2020-05-11	71210413	########	2891404	2627723	1027691	125743	68133	110508	11800	34852	23674
2020-05-12	70140418	########	3179034	2917019	1147133	136688	75823	121244	13015	37985	26049
2020-05-13	68985557	########	3488598	3234590	1279725	148270	84317	132828	14342	41335	28632
2020-05-14	67743556	########	3820384	3582416	1426752	160470	93689	145288	15789	44905	31436
2020-05-15	66413017	########	4174366	3962448	1589589	173258	104014	158649	17365	48699	34475
2020-05-16	64993609	########	4550128	4376562	1769700	186591	115370	172927	19077	52716	37763
2020-05-17	63486263	########	4946796	4826506	1968635	200415	127840	188130	20935	56954	41312
2020-05-18	61893364	########	5362961	5313836	2188022	214660	141509	204256	22948	61407	45134
2020-05-19	60218916	########	5796612	5839854	2429560	229243	156462	221290	25125	66067	49243
2020-05-20	58468684	########	6245064	6405519	2695007	244068	172787	239206	27473	70921	53648
2020-05-21	56650275	########	6704918	7011372	2986167	259021	190571	257961	30003	75954	58361
2020-05-22	54773161	########	7172023	7657438	3304866	273977	209898	277501	32720	81147	63388
2020-05-23	52848612	########	7641481	8343145	3652932	288797	230851	297749	35634	86478	68736
2020-05-24	50889544	########	8107680	9067231	4032165	303331	253509	318617	38751	91920	74411
2020-05-25	48910262	########	8564366	9827666	4444312	317419	277944	339994	42077	97444	80416
2020-05-26	46926108	########	9004769	10621590	4891024	330893	304219	361754	45617	103018	86749
2020-05-27	44953021	########	9421765	11445271	5373824	343583	332391	383754	49377	108606	93410
2020-05-28	43007040	########	9808091	12294080	5894063	355320	362502	405831	53359	114170	100392
2020-05-29	41103759	########	10156584	13162513	6452885	365938	394583	427810	57565	119671	107689
2020-05-30	39257804	########	10460458	14044239	7051181	375280	428650	449502	61996	125067	115290
2020-05-31	37482330	########	10713572	14932185	7689556	383204	464701	470709	66651	130318	123182
2020-06-01	35788615	########	10910702	15818669	8368292	389586	502720	491227	71528	135379	131348
2020-06-02	34185752	########	11047773	16695555	9087322	394322	542668	510847	76623	140212	139771
2020-06-03	32680472	########	11122039	17554444	9846211	397337	584489	529363	81930	144774	148427
2020-06-04	31277098	########	11132210	18386885	10644140	398583	628108	546577	87444	149027	157295
2020-06-05	29977631	########	11078491	19184590	11479908	398041	673430	562299	93154	152937	166348
2020-06-06	28781938	########	10962559	19939653	12351934	395726	720339	576358	99052	156469	175558
2020-06-07	27688024	########	10787457	20644752	13258282	391681	768706	588598	105125	159595	184896
2020-06-08	26692354	########	10557430	21293330	14196680	385978	818382	598891	111362	162291	194332
2020-06-09	25790197	########	10277718	21879739	15164559	378715	869204	607131	117746	164537	203835
2020-06-10	24975963	########	9954308	22399352	16159092	370013	920999	613243	124265	166317	213373
2020-06-11	24243517	########	9593691	22848632	17177245	360010	973583	617180	130900	167622	222914
2020-06-12	23586450	########	9202605	23225158	18215819	348860	1026765	618928	137635	168446	232427
2020-06-13	22998306	########	8787811	23527617	19271508	336725	1080349	618499	144453	168790	241881
2020-06-14	22472757	########	8355888	23755758	20340945	323773	1134140	615935	151335	168660	251247
2020-06-15	22003737	########	7913069	23910319	21420752	310171	1187943	611305	158263	168066	260496
2020-06-16	21585529	########	7465112	23992934	22507585	296085	1241565	604701	165218	167022	269601
2020-06-17	21212822	########	7017212	24006020	23598173	281672	1294822	596235	172182	165546	278538
2020-06-18	20880737	########	6573938	23952664	24689355	267082	1347538	586038	179138	163661	287282
2020-06-19	20584834	########	6139220	23836495	25778113	252452	1399546	574255	186067	161392	295814
2020-06-20	20321102	########	5716340	23661568	26861590	237907	1450692	561040	192953	158766	304115
2020-06-21	20085938	########	5307962	23432247	27937116	223558	1500832	546554	199779	155812	312168
2020-06-22	19876120	########	4916167	23153100	29002218	209501	1549841	530964	206531	152563	319960
2020-06-23	19688781	########	4542502	22828802	30054632	195819	1597604	514434	213193	149048	327479
2020-06-24	19521370	########	4188034	22464052	31092304	182578	1644023	497130	219752	145302	334716
2020-06-25	19371629	########	3853410	22063499	32113398	169835	1689013	479210	226196	141355	341664
2020-06-26	19237554	########	3538916	21631682	33116284	157631	1732506	460827	232515	137239	348318
2020-06-27	19117375	########	3244530	21172980	34099542	145998	1774445	442127	238697	132986	354676
2020-06-28	19009525	########	2969978	20691573	35061950	134955	1814789	423245	244734	128625	360738
2020-06-29	18912616	922292	2714784	20191418	36002476	124513	1853508	404307	250618	124185	366503
2020-06-30	18825423	828300	2478310	19676219	36920268	114677	1890587	385427	256344	119692	371975
2020-07-01	18746857	744097	2259801	19149424	37814642	105442	1926018	366708	261905	115172	377157
2020-07-02	18675957	668725	2058411	18614212	38685070	96798	1959806	348242	267297	110647	382056
2020-07-03	18611867	601308	1873240	18073497	39531171	88732	1991963	330111	272517	106140	386678
2020-07-04	18553830	541042	1703351	17529925	40352693	81225	2022511	312383	277562	101668	391029
2020-07-05	18501172	487200	1547798	16985889	41149508	74256	2051479	295119	282431	97251	395119
2020-07-06	18453292	439120	1405634	16443528	41921594	67802	2078900	278368	287124	92902	398957
2020-07-07	18409658	396207	1275931	15904750	42669027	61838	2104815	262169	291640	88636	402551
2020-07-08	18369792	357922	1157784	15371237	43391970	56338	2129267	246555	295980	84464	405912
2020-07-09	18333270	323784	1050324	14844460	44090663	51275	2152304	231549	300147	80396	409050
2020-07-10	18299712	293357	952720	14325697	44765411	46623	2173976	217166	304142	76441	411975
2020-07-11	18268777	266255	864185	13816044	45416579	42355	2194337	203418	307967	72605	414698
2020-07-12	18240162	242128	783976	13316431	46044581	38447	2213440	190308	311626	68893	417229
2020-07-13	18213592	220665	711396	12827636	46649873	34872	2231339	177836	315123	65310	419578
2020-07-14	18188824	201590	645794	12350298	47232948	31607	2248091	165995	318461	61858	421756
2020-07-15	18165637	184652	586566	11884931	47794325	28628	2263751	154777	321643	58539	423772
2020-07-16	18143832	169631	533151	11431937	48334549	25914	2278372	144169	324676	55353	425637
2020-07-17	18123231	156329	485031	10991614	48854183	23443	2292011	134156	327562	52301	427359
2020-07-18	18103672	144569	441730	10564174	49353801	21197	2304719	124722	330308	49382	428948
2020-07-19	18085010	134193	402809	10149744	49833991	19156	2316549	115846	332917	46594	430412
2020-07-20	18067113	125062	367867	9748384	50295343	17303	2327550	107510	335394	43935	431760
2020-07-21	18049861	117049	336536	9360090	50738451	15623	2337772	99691	337744	41403	433000
2020-07-22	18033147	110043	308482	8984805	51163910	14100	2347262	92367	339973	38994	434139
2020-07-23	18016870	103945	283398	8622423	51572310	12721	2356064	85516	342085	36705	435184
2020-07-24	18000942	98665	261006	8272798	51964239	11473	2364223	79115	344084	34533	436143
2020-07-25	17985280	94124	241055	7935751	52340275	10343	2371779	73142	345976	32474	437022
2020-07-26	17969808	90252	223313	7611073	52700991	9323	2378771	67575	347766	30523	437826
2020-07-27	17954459	86985	207574	7298529	53046949	8400	2385238	62391	349457	28678	438562
2020-07-28	17939168	84267	193648	6997865	53378700	7567	2391214	57569	351055	26933	439235
2020-07-29	17923877	82047	181367	6708811	53696785	6815	2396734	53088	352564	25284	439850
2020-07-30	17908532	80282	170575	6431083	54001731	6136	2401828	48928	353987	23728	440411
2020-07-31	17893082	78930	161134	6164388	54294053	5524	2406527	45069	355330	22260	440923
2020-08-01	17877481	77958	152918	5908426	54574252	4972	2410860	41492	356597	20876	441389
2020-08-02	17861684	77332	145814	5662890	54842817	4474	2414852	38180	357790	19573	441814
2020-08-03	17845651	77025	139721	5427473	55100221	4026	2418528	35115	358914	18346	442201
2020-08-04	17829343	77012	134547	5201864	55346924	3622	2421911	32281	359973	17191	442553
2020-08-05	17812724	77269	130209	4985755	55583373	3258	2425024	29662	360970	16105	442874
2020-08-06	17795758	77779	126634	4778838	55809998	2930	2427886	27243	361908	15084	443165
2020-08-07	17778413	78521	123754	4580809	56027218	2635	2430517	25011	362790	14124	443429
2020-08-08	17760658	79482	121509	4391368	56235436	2369	2432933	22953	363619	13223	443669
2020-08-09	17742461	80647	119847	4210219	56435044	2130	2435153	21055	364399	12377	443887
2020-08-10	17723795	82003	118719	4037073	56626418	1915	2437190	19308	365132	11583	444085
2020-08-11	17704630	83540	118082	3871644	56809921	1722	2439059	17698	365820	10838	444265
2020-08-12	17684941	85248	117898	3713657	56985905	1548	2440774	16218	366467	10140	444427
2020-08-13	17664700	87117	118131	3562839	57154707	1391	2442346	14855	367074	9485	444575
2020-08-14	17643881	89142	118751	3418929	57316655	1250	2443786	13603	367644	8871	444708
2020-08-15	17622459	91314	119731	3281669	57472061	1124	2445106	12453	368179	8296	444829
2020-08-16	17600410	93628	121046	3150812	57621227	1010	2446315	11396	368681	7757	444938
2020-08-17	17577710	96079	122673	3026116	57764446	907	2447422	10426	369152	7252	445037
2020-08-18	17554335	98662	124593	2907348	57901997	815	2448436	9535	369594	6780	445127
2020-08-19	17530261	101372	126789	2794284	58034149	733	2449363	8718	370008	6338	445208
2020-08-20	17505465	104206	129244	2686705	58161162	658	2450211	7969	370397	5923	445281
2020-08-21	17479924	107161	131946	2584401	58283285	592	2450986	7283	370761	5536	445347
2020-08-22	17453617	110233	134882	2487169	58400758	531	2451695	6654	371102	5173	445407
2020-08-23	17426521	113421	138039	2394814	58513811	477	2452344	6077	371421	4834	445461
2020-08-24	17398613	116721	141410	2307149	58622666	429	2452936	5550	371721	4517	445509
2020-08-25	17369873	120131	144985	2223992	58727536	385	2453477	5067	372002	4220	445554
2020-08-26	17340279	123650	148755	2145169	58828627	346	2453971	4624	372264	3943	445593
2020-08-27	17309809	127275	152714	2070512	58926134	311	2454422	4220	372510	3683	445629
2020-08-28	17278444	131004	156856	1999862	59020249	279	2454834	3850	372741	3441	445661
2020-08-29	17246162	134835	161175	1933064	59111151	251	2455210	3512	372957	3214	445691
2020-08-30	17212943	138768	165665	1869969	59199018	225	2455553	3203	373159	3002	445717
2020-08-31	17178768	142799	170322	1810435	59284017	203	2455866	2920	373348	2804	445741
2020-09-01	17143618	146927	175141	1754326	59366309	182	2456151	2662	373525	2619	445762
2020-09-02	17107473	151150	180118	1701510	59446051	163	2456412	2426	373690	2446	445781
2020-09-03	17070315	155466	185249	1651863	59523393	147	2456649	2211	373845	2284	445799
2020-09-04	17032127	159873	190531	1605264	59598477	132	2456865	2015	373990	2133	445814
2020-09-05	16992890	164368	195960	1561597	59671444	118	2457062	1835	374126	1992	445828
2020-09-06	16952589	168949	201532	1520751	59742425	106	2457242	1672	374253	1860	445841
2020-09-07	16911207	173614	207244	1482621	59811551	96	2457406	1522	374371	1737	445853
2020-09-08	16868730	178359	213093	1447103	59878942	86	2457555	1386	374482	1622	445863
2020-09-09	16825143	183181	219074	1414101	59944720	77	2457691	1262	374586	1514	445872
2020-09-10	16780432	188078	225184	1383520	60008997	69	2457814	1148	374683	1414	445881
2020-09-11	16734586	193045	231420	1355270	60071884	62	2457927	1045	374774	1320	445888
2020-09-12	16687592	198079	237777	1329263	60133488	56	2458029	951	374859	1233	445895
2020-09-13	16639441	203175	244251	1305418	60193909	50	2458123	865	374938	1151	445901
2020-09-14	16590123	208330	250837	1283653	60253246	45	2458208	787	375012	1074	445907
2020-09-15	16539630	213538	257531	1263891	60311594	40	2458285	716	375081	1003	445911
2020-09-16	16487957	218794	264328	1246057	60369043	36	2458355	651	375146	936	445916
2020-09-17	16435097	224094	271222	1230081	60425682	33	2458419	592	375207	874	445920
2020-09-18	16381048	229430	278209	1215891	60481595	29	2458477	538	375263	816	445924
2020-09-19	16325807	234798	285280	1203422	60536863	26	2458530	490	375316	762	445927
2020-09-20	16269375	240190	292431	1192608	60591564	24	2458578	445	375366	711	445930
2020-09-21	16211751	245600	299655	1183385	60645773	21	2458622	404	375412	664	445932
2020-09-22	16152941	251022	306943	1175694	60699563	19	2458662	368	375455	620	445935
2020-09-23	16092949	256446	314289	1169473	60753004	17	2458698	334	375495	579	445937
2020-09-24	16031781	261866	321684	1164666	60806162	15	2458731	303	375533	540	445939
2020-09-25	15969448	267273	329120	1161215	60859101	14	2458761	276	375568	504	445940
2020-09-26	15905961	272659	336588	1159065	60911884	12	2458788	250	375601	471	445942
2020-09-27	15841332	278016	344077	1158162	60964569	11	2458812	227	375632	439	445943
2020-09-28	15775578	283333	351580	1158452	61017212	10	2458835	207	375661	410	445945
2020-09-29	15708716	288601	359083	1159883	61069869	9	2458855	188	375687	383	445946
2020-09-30	15640767	293812	366578	1162404	61122591	8	2458873	170	375713	357	445947
2020-10-01	15571753	298955	374053	1165963	61175428	7	2458890	155	375736	334	445948
2020-10-02	15501699	304019	381496	1170511	61228426	7	2458906	140	375758	311	445948
2020-10-03	15430632	308996	388895	1175997	61281631	6	2458919	127	375778	291	445949
2020-10-04	15358582	313873	396237	1182372	61335085	5	2458932	116	375797	271	445950
2020-10-05	15285581	318642	403510	1189587	61388830	5	2458943	105	375815	253	445950
2020-10-06	15211663	323290	410701	1197592	61442902	4	2458954	95	375832	236	445951
2020-10-07	15136865	327808	417796	1206341	61497338	4	2458963	86	375847	221	445951
2020-10-08	15061226	332185	424782	1215783	61552171	3	2458972	78	375862	206	445952
2020-10-09	14984787	336410	431645	1225871	61607434	3	2458979	71	375875	192	445952
2020-10-10	14907591	340473	438370	1236556	61663156	3	2458986	65	375888	179	445953
2020-10-11	14829685	344364	444945	1247791	61719363	2	2458993	59	375900	168	445953
2020-10-12	14751116	348072	451353	1259526	61776081	2	2458998	53	375911	156	445953
2020-10-13	14671932	351588	457582	1271713	61833332	2	2459004	48	375921	146	445953
2020-10-14	14592187	354901	463616	1284305	61891137	2	2459008	44	375931	136	445954
2020-10-15	14511933	358003	469443	1297253	61949514	2	2459013	40	375940	127	445954
2020-10-16	14431224	360886	475048	1310509	62008480	1	2459017	36	375948	119	445954
2020-10-17	14350117	363539	480417	1324024	62068049	1	2459020	33	375956	111	445954
2020-10-18	14268669	365957	485537	1337751	62128232	1	2459023	30	375963	103	445954
2020-10-19	14186939	368131	490394	1351642	62189039	1	2459026	27	375970	97	445954
2020-10-20	14104987	370055	494978	1365649	62250477	1	2459029	24	375977	90	445955
2020-10-21	14022873	371722	499274	1379725	62312552	1	2459031	22	375982	84	445955
2020-10-22	13940658	373128	503271	1393821	62375267	1	2459034	20	375988	78	445955
2020-10-23	13858404	374267	506960	1407892	62438622	1	2459036	18	375993	73	445955
2020-10-24	13776173	375136	510328	1421891	62502617	1	2459037	16	375998	68	445955
2020-10-25	13694026	375732	513368	1435771	62567249	1	2459039	15	376003	64	445955
2020-10-26	13612026	376051	516069	1449488	62632511	0	2459040	13	376007	60	445955
2020-10-27	13530233	376093	518424	1462998	62698397	0	2459042	12	376011	56	445955
2020-10-28	13448710	375857	520426	1476255	62764897	0	2459043	11	376014	52	445955
2020-10-29	13367516	375343	522068	1489218	62831999	0	2459044	10	376018	48	445955
2020-10-30	13286711	374552	523346	1501845	62899691	0	2459045	9	376021	45	445955
2020-10-31	13206353	373486	524256	1514094	62967957	0	2459046	8	376024	42	445955
2020-11-01	13126500	372146	524794	1525926	63036779	0	2459047	7	376027	39	445955
2020-11-02	13047207	370538	524957	1537303	63106139	0	2459048	7	376030	37	445955
2020-11-03	12968529	368665	524746	1548188	63176017	0	2459048	6	376032	34	445955
2020-11-04	12890518	366531	524161	1558546	63246389	0	2459049	6	376034	32	445955
2020-11-05	12813225	364143	523201	1568343	63317232	0	2459049	5	376036	30	445955
2020-11-06	12736699	361507	521870	1577548	63388520	0	2459050	5	376038	28	445955
2020-11-07	12660987	358631	520171	1586129	63460227	0	2459050	4	376040	26	445955
2020-11-08	12586133	355521	518108	1594058	63532324	0	2459051	4	376042	24	445955
2020-11-09	12512180	352187	515686	1601310	63604781	0	2459051	3	376044	23	445956
2020-11-10	12439168	348637	512912	1607859	63677568	0	2459051	3	376045	21	445956
2020-11-11	12367134	344880	509793	1613684	63750652	0	2459052	3	376046	20	445956
2020-11-12	12296114	340927	506338	1618765	63824002	0	2459052	3	376048	18	445956
2020-11-13	12226139	336787	502554	1623083	63897582	0	2459052	2	376049	17	445956
2020-11-14	12157241	332471	498453	1626622	63971358	0	2459052	2	376050	16	445956
2020-11-15	12089446	327989	494044	1629370	64045296	0	2459053	2	376051	15	445956
2020-11-16	12022780	323353	489339	1631314	64119358	0	2459053	2	376052	14	445956
2020-11-17	11957265	318574	484350	1632447	64193509	0	2459053	2	376053	13	445956
2020-11-18	11892921	313663	479090	1632760	64267711	0	2459053	1	376054	12	445956
2020-11-19	11829765	308631	473572	1632250	64341927	0	2459053	1	376055	11	445956
2020-11-20	11767813	303490	467808	1630914	64416120	0	2459053	1	376056	11	445956
2020-11-21	11707076	298250	461814	1628752	64490253	0	2459054	1	376056	10	445956
2020-11-22	11647566	292923	455602	1625766	64564287	0	2459054	1	376057	9	445956
2020-11-23	11589290	287521	449189	1621960	64638185	0	2459054	1	376058	9	445956
2020-11-24	11532253	282053	442587	1617341	64711911	0	2459054	1	376058	8	445956
2020-11-25	11476460	276530	435813	1611916	64785426	0	2459054	1	376059	8	445956
2020-11-26	11421911	270963	428880	1605695	64858695	0	2459054	1	376059	7	445956
2020-11-27	11368607	265362	421803	1598690	64931681	0	2459054	1	376060	7	445956
2020-11-28	11316545	259737	414598	1590915	65004349	0	2459054	1	376060	6	445956
2020-11-29	11265721	254097	407278	1582385	65076663	0	2459054	0	376060	6	445956
2020-11-30	11216128	248451	399859	1573117	65148590	0	2459054	0	376061	5	445956
2020-12-01	11167760	242808	392353	1563128	65220095	0	2459054	0	376061	5	445956
2020-12-02	11120608	237176	384775	1552439	65291147	0	2459054	0	376062	5	445956
2020-12-03	11074661	231563	377139	1541070	65361712	0	2459054	0	376062	4	445956
2020-12-04	11029907	225977	369457	1529042	65431761	0	2459054	0	376062	4	445956
2020-12-05	10986334	220424	361743	1516380	65501263	0	2459054	0	376062	4	445956
2020-12-06	10943928	214912	354009	1503107	65570189	0	2459054	0	376063	4	445956
2020-12-07	10902673	209447	346266	1489246	65638512	0	2459054	0	376063	3	445956
2020-12-08	10862554	204034	338526	1474825	65706205	0	2459054	0	376063	3	445956
2020-12-09	10823554	198679	330801	1459869	65773243	0	2459054	0	376063	3	445956
2020-12-10	10785654	193387	323099	1444403	65839600	0	2459054	0	376064	3	445956
2020-12-11	10748838	188163	315433	1428456	65905255	0	2459054	0	376064	2	445956
2020-12-12	10713086	183010	307809	1412054	65970185	0	2459054	0	376064	2	445956
2020-12-13	10678379	177933	300239	1395225	66034369	0	2459054	0	376064	2	445956
2020-12-14	10644696	172934	292729	1377997	66097788	0	2459054	0	376064	2	445956
2020-12-15	10612018	168018	285288	1360396	66160425	0	2459054	0	376064	2	445956
2020-12-16	10580325	163186	277923	1342450	66222261	0	2459054	0	376064	2	445956
2020-12-17	10549594	158441	270641	1324187	66283281	0	2459054	0	376065	2	445956
2020-12-18	10519806	153785	263448	1305634	66343471	0	2459054	0	376065	2	445956
2020-12-19	10490939	149220	256349	1286817	66402818	0	2459055	0	376065	1	445956
2020-12-20	10462973	144748	249350	1267764	66461310	0	2459055	0	376065	1	445956
2020-12-21	10435885	140369	242455	1248500	66518936	0	2459055	0	376065	1	445956
2020-12-22	10409655	136084	235669	1229051	66575686	0	2459055	0	376065	1	445956
2020-12-23	10384261	131894	228996	1209442	66631552	0	2459055	0	376065	1	445956
2020-12-24	10359683	127800	222438	1189697	66686526	0	2459055	0	376065	1	445956
2020-12-25	10335899	123801	216000	1169841	66740604	0	2459055	0	376065	1	445956
2020-12-26	10312889	119898	209682	1149897	66793778	0	2459055	0	376065	1	445956
2020-12-27	10290632	116090	203488	1129888	66846046	0	2459055	0	376065	1	445956
2020-12-28	10269108	112377	197419	1109835	66897405	0	2459055	0	376065	1	445956
2020-12-29	10248296	108759	191477	1089760	66947852	0	2459055	0	376065	1	445956
2020-12-30	10228178	105235	185662	1069684	66997386	0	2459055	0	376066	1	445956
2020-12-31	10208732	101803	179976	1049625	67046008	0	2459055	0	376066	1	445956
2021-01-01	10189940	98464	174418	1029604	67093719	0	2459055	0	376066	1	445956
2021-01-02	10171783	95216	168990	1009637	67140519	0	2459055	0	376066	1	445956
2021-01-03	10154242	92058	163691	989743	67186411	0	2459055	0	376066	1	445956
2021-01-04	10137299	88988	158520	969938	67231400	0	2459055	0	376066	0	445956
2021-01-05	10120936	86006	153478	950237	67275488	0	2459055	0	376066	0	445956
2021-01-06	10105135	83109	148563	930657	67318680	0	2459055	0	376066	0	445956
2021-01-07	10089880	80298	143774	911210	67360983	0	2459055	0	376066	0	445956
2021-01-08	10075153	77569	139111	891910	67402402	0	2459055	0	376066	0	445956
2021-01-09	10060938	74921	134572	872771	67442943	0	2459055	0	376066	0	445956
2021-01-10	10047219	72353	130156	853803	67482614	0	2459055	0	376066	0	445956
2021-01-11	10033979	69863	125861	835018	67521424	0	2459055	0	376066	0	445956
2021-01-12	10021205	67450	121685	816425	67559379	0	2459055	0	376066	0	445956
2021-01-13	10008880	65112	117628	798036	67596489	0	2459055	0	376066	0	445956
2021-01-14	9996991	62846	113686	779858	67632764	0	2459055	0	376066	0	445956
2021-01-15	9985523	60652	109858	761900	67668212	0	2459055	0	376066	0	445956
2021-01-16	9974462	58528	106142	744170	67702843	0	2459055	0	376066	0	445956
2021-01-17	9963794	56472	102536	726673	67736669	0	2459055	0	376066	0	445956
2021-01-18	9953508	54482	99038	709417	67769700	0	2459055	0	376066	0	445956
2021-01-19	9943589	52557	95645	692408	67801946	0	2459055	0	376066	0	445956
2021-01-20	9934026	50694	92356	675649	67833419	0	2459055	0	376066	0	445956
2021-01-21	9924807	48893	89168	659146	67864131	0	2459055	0	376066	0	445956
2021-01-22	9915920	47151	86078	642903	67894092	0	2459055	0	376066	0	445956
2021-01-23	9907354	45467	83086	626923	67923315	0	2459055	0	376066	0	445956
2021-01-24	9899097	43839	80187	611209	67951811	0	2459055	0	376066	0	445956
2021-01-25	9891140	42267	77381	595763	67979593	0	2459055	0	376066	0	445956
2021-01-26	9883471	40747	74665	580588	68006674	0	2459055	0	376066	0	445956
2021-01-27	9876082	39279	72036	565685	68033064	0	2459055	0	376066	0	445956
2021-01-28	9868961	37860	69492	551054	68058777	0	2459055	0	376066	0	445956
2021-01-29	9862100	36491	67032	536697	68083825	0	2459055	0	376066	0	445956
2021-01-30	9855490	35168	64652	522615	68108220	0	2459055	0	376066	0	445956
2021-01-31	9849121	33891	62351	508806	68131975	0	2459055	0	376066	0	445956
2021-02-01	9842986	32659	60126	495271	68155103	0	2459055	0	376066	0	445956
2021-02-02	9837076	31469	57976	482009	68177615	0	2459055	0	376066	0	445956
2021-02-03	9831384	30321	55897	469018	68199525	0	2459055	0	376066	0	445956
2021-02-04	9825900	29213	53889	456299	68220844	0	2459055	0	376066	0	445956
2021-02-05	9820619	28143	51949	443849	68241585	0	2459055	0	376066	0	445956
2021-02-06	9815532	27112	50075	431666	68261759	0	2459055	0	376066	0	445956
2021-02-07	9810633	26117	48265	419749	68281381	0	2459055	0	376066	0	445956
2021-02-08	9805915	25157	46517	408095	68300460	0	2459055	0	376066	0	445956
2021-02-09	9801372	24231	44830	396701	68319010	0	2459055	0	376066	0	445956
2021-02-10	9796997	23339	43201	385566	68337042	0	2459055	0	376066	0	445956
2021-02-11	9792784	22478	41628	374687	68354568	0	2459055	0	376066	0	445956
2021-02-12	9788728	21648	40110	364060	68371599	0	2459055	0	376066	0	445956
2021-02-13	9784822	20848	38645	353683	68388147	0	2459055	0	376066	0	445956
2021-02-14	9781061	20076	37232	343552	68404223	0	2459055	0	376066	0	445956
2021-02-15	9777440	19333	35869	333664	68419839	0	2459055	0	376066	0	445956
2021-02-16	9773954	18616	34553	324015	68435006	0	2459055	0	376066	0	445956

## Sheet: 3ndD 2.Scenario
Date	Succeptible	Exposed	Infectious	Mild Case	Recovered With Mild Symptoms	Infected But Have Not Yet Applied To The Hospital	Recovered From Service	Service Bed Occupied	Recovered From ICU	ICU Beds Occupied	Total Deaths
2020-02-28	81865549	-	1672	-	-	-	-	-	-	-	-
2020-02-29	81864848	701	1415	230	-	27	-	-	-	-	-
2020-03-01	81864255	1155	1336	414	10	45	-	5	-	-	-
2020-03-02	81863694	1487	1359	578	29	58	0	14	-	1	-
2020-03-03	81863120	1766	1445	738	56	69	1	23	0	2	0
2020-03-04	81862507	2030	1572	903	89	80	2	34	0	4	0
2020-03-05	81861836	2299	1732	1076	130	91	4	45	0	7	1
2020-03-06	81861095	2586	1920	1264	179	103	6	56	0	11	1
2020-03-07	81860269	2900	2136	1468	237	116	9	68	1	15	2
2020-03-08	81859348	3249	2381	1692	303	130	13	82	1	20	3
2020-03-09	81858318	3637	2656	1939	380	147	17	96	2	25	5
2020-03-10	81857166	4070	2965	2212	468	165	22	111	3	31	7
2020-03-11	81855878	4556	3312	2515	569	185	28	128	3	38	9
2020-03-12	81854437	5099	3701	2850	683	208	35	146	5	45	12
2020-03-13	81853146	5384	4137	3222	813	234	43	167	6	54	15
2020-03-14	81851817	5652	4561	3637	959	262	53	189	8	63	19
2020-03-15	81850350	6006	4973	4090	1125	293	63	215	10	73	24
2020-03-16	81848748	6425	5391	4578	1310	326	75	242	12	84	29
2020-03-17	81847177	6731	5826	5101	1519	359	89	273	15	96	36
2020-03-18	81845478	7106	6255	5658	1750	394	104	305	18	110	43
2020-03-19	81843812	7373	6691	6248	2008	430	122	341	22	125	51
2020-03-20	81842028	7706	7112	6871	2292	467	141	378	26	141	60
2020-03-21	81840131	8088	7533	7522	2604	504	163	417	30	158	70
2020-03-22	81838119	8510	7965	8201	2946	542	187	459	36	177	81
2020-03-23	81835989	8966	8413	8907	3319	580	213	502	41	197	94
2020-03-24	81833738	9455	8881	9642	3723	618	242	547	48	219	108
2020-03-25	81831359	9976	9373	10407	4162	657	274	593	55	242	123
2020-03-26	81828845	10529	9892	11205	4635	697	309	640	64	266	141
2020-03-27	81826189	11116	10439	12037	5144	739	346	689	72	291	159
2020-03-28	81823743	11378	11017	12905	5691	781	387	740	82	317	180
2020-03-29	81821159	11727	11557	13813	6278	826	431	792	93	344	202
2020-03-30	81818445	12138	12082	14753	6906	871	478	846	105	372	226
2020-03-31	81815603	12595	12607	15722	7576	916	529	902	118	401	252
2020-04-01	81812635	13090	13141	16718	8291	961	583	959	131	432	279
2020-04-02	81809538	13617	13690	17742	9051	1007	641	1017	146	463	309
2020-04-03	81806307	14174	14257	18795	9857	1052	703	1077	163	495	341
2020-04-04	81802938	14760	14847	19877	10712	1099	768	1137	180	529	374
2020-04-05	81799426	15375	15460	20991	11615	1146	838	1199	198	563	410
2020-04-06	81796235	15547	16100	22138	12569	1194	912	1262	218	597	448
2020-04-07	81792908	15822	16675	23320	13575	1244	989	1326	239	633	489
2020-04-08	81789459	16166	17215	24528	14635	1293	1071	1392	261	669	531
2020-04-09	81785895	16557	17739	25754	15750	1341	1158	1458	285	706	576
2020-04-10	81782219	16984	18260	26997	16921	1389	1249	1526	310	744	623
2020-04-11	81778432	17438	18783	28254	18148	1436	1344	1594	337	783	672
2020-04-12	81774533	17915	19316	29526	19432	1482	1444	1662	365	822	724
2020-04-13	81770520	18412	19859	30814	20775	1528	1548	1731	394	861	778
2020-04-14	81766392	18928	20417	32117	22175	1573	1658	1799	425	901	835
2020-04-15	81762144	19462	20990	33438	23635	1619	1772	1868	458	942	894
2020-04-16	81757775	20012	21579	34778	25155	1665	1890	1937	492	982	956
2020-04-17	81753281	20580	22185	36137	26736	1712	2014	2006	528	1023	1020
2020-04-18	81748658	21166	22810	37518	28378	1759	2142	2075	565	1064	1086
2020-04-19	81743902	21769	23453	38922	30084	1807	2275	2145	604	1106	1155
2020-04-20	81739011	22390	24115	40350	31853	1856	2413	2215	644	1147	1226
2020-04-21	81733979	23029	24797	41805	33687	1906	2556	2286	686	1189	1300
2020-04-22	81728804	23687	25500	43287	35587	1958	2703	2358	730	1231	1376
2020-04-23	81723480	24364	26223	44798	37555	2010	2856	2431	775	1273	1455
2020-04-24	81718004	25061	26968	46340	39591	2064	3014	2504	822	1316	1536
2020-04-25	81712372	25778	27735	47915	41697	2120	3177	2579	871	1358	1619
2020-04-26	81706578	26515	28524	49523	43875	2176	3345	2655	921	1401	1705
2020-04-27	81700619	27274	29337	51167	46126	2235	3518	2733	974	1445	1794
2020-04-28	81694490	28053	30173	52847	48452	2295	3697	2812	1027	1489	1885
2020-04-29	81688186	28856	31033	54567	50854	2356	3882	2893	1083	1534	1978
2020-04-30	81681701	29680	31918	56326	53335	2419	4072	2976	1140	1579	2074
2020-05-01	81675032	30528	32829	58128	55895	2484	4267	3060	1200	1624	2173
2020-05-02	81668173	31400	33766	59973	58537	2551	4469	3147	1261	1671	2275
2020-05-03	81661119	32296	34729	61863	61263	2619	4677	3235	1323	1718	2379
2020-05-04	81653864	33217	35720	63800	64075	2689	4890	3326	1388	1766	2486
2020-05-05	81646402	34164	36739	65785	66975	2761	5110	3418	1455	1815	2595
2020-05-06	81638729	35138	37787	67821	69965	2835	5337	3514	1523	1865	2708
2020-05-07	81630838	36138	38865	69909	73048	2911	5570	3611	1593	1915	2823
2020-05-08	81622723	37166	39973	72051	76226	2989	5810	3711	1666	1967	2942
2020-05-09	81614378	38222	41111	74248	79501	3068	6057	3813	1740	2020	3063
2020-05-10	81605797	39307	42282	76502	82876	3150	6310	3918	1817	2073	3188
2020-05-11	81596974	40422	43486	78816	86353	3234	6572	4026	1896	2128	3315
2020-05-12	81587901	41568	44722	81191	89936	3320	6840	4136	1976	2184	3446
2020-05-13	81578572	42745	45994	83629	93626	3408	7117	4249	2059	2242	3580
2020-05-14	81568980	43955	47300	86132	97427	3498	7401	4365	2145	2300	3718
2020-05-15	81559119	45197	48643	88702	101343	3590	7693	4484	2232	2360	3859
2020-05-16	81548979	46473	50022	91341	105374	3685	7994	4606	2322	2421	4004
2020-05-17	81538555	47784	51440	94050	109526	3782	8303	4731	2414	2483	4152
2020-05-18	81527838	49131	52896	96834	113801	3881	8621	4859	2509	2547	4304
2020-05-19	81516820	50514	54393	99692	118203	3983	8948	4990	2606	2612	4460
2020-05-20	81505494	51935	55930	102628	122734	4087	9284	5125	2705	2679	4620
2020-05-21	81493851	53394	57510	105644	127399	4194	9629	5263	2808	2747	4783
2020-05-22	81481882	54893	59132	108741	132201	4303	9985	5404	2912	2816	4951
2020-05-23	81469579	56432	60799	111924	137144	4414	10350	5549	3020	2887	5123
2020-05-24	81456932	58012	62511	115193	142231	4529	10725	5698	3130	2960	5299
2020-05-25	81443934	59636	64270	118551	147467	4646	11111	5850	3243	3034	5480
2020-05-26	81430573	61303	66076	122001	152856	4765	11508	6006	3359	3110	5664
2020-05-27	81416840	63014	67931	125546	158402	4888	11916	6166	3478	3187	5854
2020-05-28	81402726	64772	69837	129187	164108	5013	12335	6329	3600	3266	6048
2020-05-29	81388220	66577	71794	132928	169980	5141	12766	6497	3725	3346	6246
2020-05-30	81373312	68430	73803	136772	176023	5272	13209	6668	3853	3428	6450
2020-05-31	81357991	70333	75867	140721	182239	5406	13664	6844	3985	3512	6658
2020-06-01	81342245	72287	77987	144778	188636	5544	14131	7024	4119	3598	6872
2020-06-02	81326065	74293	80163	148946	195217	5684	14612	7209	4257	3685	7090
2020-06-03	81309438	76352	82398	153228	201987	5827	15106	7398	4398	3774	7314
2020-06-04	81292352	78466	84693	157628	208952	5974	15613	7591	4543	3865	7543
2020-06-05	81274796	80637	87049	162148	216117	6124	16135	7789	4691	3958	7777
2020-06-06	81256756	82865	89469	166792	223487	6277	16670	7992	4843	4052	8017
2020-06-07	81238221	85152	91953	171562	231069	6434	17221	8199	4999	4148	8263
2020-06-08	81219176	87499	94503	176463	238867	6595	17786	8412	5158	4247	8514
2020-06-09	81199610	89909	97121	181498	246888	6759	18367	8629	5321	4347	8771
2020-06-10	81179507	92382	99809	186671	255138	6926	18964	8852	5488	4449	9034
2020-06-11	81158854	94920	102568	191984	263623	7098	19577	9080	5659	4553	9304
2020-06-12	81137637	97525	105401	197443	272349	7273	20207	9313	5834	4659	9579
2020-06-13	81115841	100198	108308	203050	281324	7452	20854	9552	6013	4767	9860
2020-06-14	81093451	102941	111293	208810	290554	7635	21518	9796	6197	4877	10148
2020-06-15	81070451	105756	114356	214727	300045	7822	22201	10047	6385	4990	10443
2020-06-16	81046827	108644	117499	220804	309805	8013	22902	10302	6577	5104	10744
2020-06-17	81022561	111607	120725	227046	319842	8208	23621	10564	6773	5220	11052
2020-06-18	80997637	114646	124036	233458	330162	8408	24361	10832	6974	5339	11367
2020-06-19	80972039	117764	127434	240043	340774	8612	25120	11106	7180	5460	11689
2020-06-20	80945749	120963	130920	246807	351685	8820	25899	11387	7391	5583	12018
2020-06-21	80918750	124243	134497	253753	362904	9033	26699	11674	7606	5708	12354
2020-06-22	80891024	127608	138167	260886	374438	9251	27521	11967	7826	5836	12697
2020-06-23	80862553	131058	141932	268212	386296	9473	28365	12268	8051	5966	13049
2020-06-24	80833317	134596	145794	275734	398488	9700	29231	12575	8282	6098	13407
2020-06-25	80803298	138223	149756	283459	411021	9932	30120	12889	8517	6233	13774
2020-06-26	80772476	141942	153819	291391	423905	10169	31033	13210	8758	6370	14148
2020-06-27	80740832	145754	157987	299535	437150	10410	31970	13539	9004	6509	14531
2020-06-28	80708345	149662	162261	307896	450766	10657	32932	13875	9256	6651	14921
2020-06-29	80674994	153667	166643	316480	464761	10909	33919	14219	9513	6795	15320
2020-06-30	80640758	157772	171137	325293	479146	11167	34932	14570	9776	6942	15728
2020-07-01	80605617	161977	175744	334340	493933	11429	35972	14929	10044	7092	16144
2020-07-02	80569547	166286	180467	343626	509130	11697	37039	15296	10319	7244	16569
2020-07-03	80532528	170701	185308	353158	524749	11971	38134	15672	10600	7399	17002
2020-07-04	80494535	175222	190270	362941	540802	12250	39258	16055	10886	7556	17445
2020-07-05	80455546	179853	195355	372982	557299	12534	40411	16447	11179	7716	17897
2020-07-06	80415539	184596	200566	383285	574253	12825	41594	16848	11478	7879	18358
2020-07-07	80374487	189452	205905	393859	591675	13121	42808	17257	11784	8044	18829
2020-07-08	80332369	194423	211375	404708	609578	13423	44054	17675	12096	8213	19309
2020-07-09	80289158	199511	216978	415839	627973	13731	45331	18102	12415	8383	19800
2020-07-10	80244829	204720	222717	427258	646875	14044	46642	18539	12740	8557	20300
2020-07-11	80199358	210049	228594	438973	666296	14364	47986	18984	13072	8734	20810
2020-07-12	80152719	215503	234612	450989	686249	14690	49365	19439	13412	8913	21330
2020-07-13	80104885	221081	240773	463314	706749	15022	50779	19903	13758	9095	21861
2020-07-14	80055829	226787	247081	475954	727809	15360	52229	20377	14112	9281	22403
2020-07-15	80005525	232623	253537	488916	749443	15704	53716	20861	14473	9468	22955
2020-07-16	79953946	238590	260143	502207	771666	16054	55241	21354	14842	9659	23518
2020-07-17	79901063	244690	266904	515834	794494	16411	56805	21858	15218	9853	24092
2020-07-18	79846850	250925	273820	529804	817941	16774	58408	22371	15601	10050	24677
2020-07-19	79791276	257297	280895	544125	842023	17143	60051	22895	15993	10249	25274
2020-07-20	79734315	263808	288131	558802	866756	17518	61735	23429	16393	10451	25882
2020-07-21	79675936	270460	295530	573845	892156	17900	63462	23974	16800	10657	26501
2020-07-22	79616111	277254	303096	589259	918240	18288	65232	24529	17216	10865	27133
2020-07-23	79554809	284192	310829	605053	945024	18682	67046	25094	17640	11076	27776
2020-07-24	79492002	291275	318733	621233	972527	19083	68904	25670	18072	11289	28432
2020-07-25	79427658	298506	326810	637808	1000765	19490	70808	26257	18514	11506	29099
2020-07-26	79361748	305885	335062	654784	1029756	19903	72760	26855	18963	11725	29779
2020-07-27	79294241	313414	343492	672169	1059519	20323	74759	27464	19422	11947	30472
2020-07-28	79225107	321095	352101	689970	1090072	20748	76806	28083	19889	12172	31177
2020-07-29	79154313	328929	360891	708196	1121434	21180	78904	28714	20366	12400	31895
2020-07-30	79081829	336917	369866	726853	1153625	21618	81052	29355	20851	12630	32626
2020-07-31	79007624	345060	379025	745949	1186664	22062	83251	30007	21346	12863	33370
2020-08-01	78931666	353359	388373	765491	1220570	22512	85504	30671	21850	13098	34127
2020-08-02	78853924	361815	397909	785488	1255366	22968	87810	31345	22364	13336	34897
2020-08-03	78774366	370429	407636	805945	1291070	23430	90171	32031	22887	13576	35681
2020-08-04	78692960	379201	417556	826871	1327703	23897	92588	32727	23420	13818	36478
2020-08-05	78609675	388133	427670	848272	1365288	24371	95061	33435	23963	14063	37289
2020-08-06	78524479	397225	437979	870157	1403846	24850	97593	34153	24516	14310	38113
2020-08-07	78437340	406476	448485	892532	1443399	25334	100183	34883	25079	14559	38951
2020-08-08	78348228	415887	459189	915403	1483968	25824	102833	35623	25652	14810	39804
2020-08-09	78257110	425459	470091	938779	1525578	26319	105544	36374	26235	15064	40670
2020-08-10	78163955	435191	481193	962665	1568249	26819	108317	37136	26828	15319	41550
2020-08-11	78068732	445082	492494	987068	1612007	27324	111153	37909	27432	15575	42444
2020-08-12	77971411	455132	503997	1011995	1656874	27834	114054	38692	28047	15834	43352
2020-08-13	77871960	465341	515701	1037452	1702873	28348	117019	39486	28672	16094	44275
2020-08-14	77770350	475707	527605	1063445	1750030	28867	120051	40290	29308	16355	45212
2020-08-15	77666552	486230	539711	1089980	1798369	29390	123150	41104	29954	16618	46163
2020-08-16	77560534	496908	552018	1117063	1847913	29918	126317	41928	30611	16882	47128
2020-08-17	77452269	507740	564525	1144698	1898689	30449	129553	42763	31279	17147	48108
2020-08-18	77341729	518724	577232	1172892	1950721	30984	132860	43607	31959	17412	49102
2020-08-19	77228885	529857	590138	1201648	2004034	31523	136238	44460	32649	17679	50111
2020-08-20	77113710	541138	603241	1230972	2058654	32064	139688	45323	33350	17946	51134
2020-08-21	76996178	552565	616540	1260867	2114608	32609	143212	46195	34063	18214	52171
2020-08-22	76876263	564133	630034	1291338	2171920	33157	146810	47076	34786	18482	53222
2020-08-23	76753941	575841	643720	1322387	2230617	33707	150483	47965	35521	18751	54288
2020-08-24	76629187	587685	657596	1354018	2290725	34260	154232	48863	36267	19019	55368
2020-08-25	76501979	599661	671660	1386234	2352272	34815	158058	49769	37025	19288	56462
2020-08-26	76372294	611765	685908	1419036	2415282	35371	161963	50682	37793	19556	57570
2020-08-27	76240111	623994	700338	1452427	2479784	35929	165946	51603	38573	19823	58692
2020-08-28	76105412	636341	714945	1486407	2545803	36488	170009	52532	39365	20090	59828
2020-08-29	75968177	648803	729727	1520977	2613367	37048	174153	53467	40168	20357	60978
2020-08-30	75828389	661375	744677	1556137	2682503	37609	178378	54408	40982	20622	62141
2020-08-31	75686033	674049	759793	1591887	2753236	38169	182685	55356	41807	20886	63319
2020-09-01	75541094	686822	775068	1628225	2825595	38730	187076	56309	42644	21149	64509
2020-09-02	75393560	699685	790498	1665150	2899605	39290	191550	57267	43492	21411	65713
2020-09-03	75243419	712633	806076	1702659	2975293	39850	196109	58230	44351	21670	66930
2020-09-04	75090662	725658	821796	1740749	3052687	40408	200752	59198	45222	21928	68160
2020-09-05	74935281	738753	837652	1779416	3131812	40964	205482	60169	46104	22184	69403
2020-09-06	74777270	751911	853636	1818655	3212695	41519	210298	61144	46997	22438	70658
2020-09-07	74616625	765122	869741	1858462	3295361	42072	215200	62122	47901	22689	71926
2020-09-08	74453345	778378	885959	1898828	3379836	42622	220190	63102	48816	22938	73207
2020-09-09	74287429	791671	902281	1939748	3466147	43168	225268	64084	49743	23184	74499
2020-09-10	74118880	804991	918698	1981213	3554317	43711	230435	65067	50680	23427	75803
2020-09-11	73947701	818327	935201	2023215	3644372	44251	235690	66051	51628	23667	77118
2020-09-12	73773901	831671	951780	2065742	3736336	44786	241034	67035	52586	23904	78445
2020-09-13	73597488	845012	968425	2108785	3830234	45316	246467	68018	53556	24137	79783
2020-09-14	73418473	858338	985126	2152332	3926088	45841	251990	69001	54535	24366	81131
2020-09-15	73236870	871639	1001869	2196369	4023921	46360	257603	69982	55526	24592	82490
2020-09-16	73052696	884903	1018645	2240882	4123756	46874	263305	70960	56526	24814	83860
2020-09-17	72865971	898118	1035441	2285857	4225614	47380	269098	71935	57537	25031	85239
2020-09-18	72676715	911273	1052244	2331277	4329517	47880	274980	72907	58557	25244	86627
2020-09-19	72484953	924353	1069041	2377126	4435484	48372	280952	73874	59588	25452	88025
2020-09-20	72290713	937347	1085819	2423383	4543535	48857	287014	74835	60628	25656	89432
2020-09-21	72094025	950242	1102564	2470031	4653689	49333	293166	75791	61678	25854	90848
2020-09-22	71894921	963024	1119261	2517048	4765963	49800	299407	76741	62737	26048	92271
2020-09-23	71693438	975679	1135895	2564413	4880374	50258	305737	77682	63806	26236	93703
2020-09-24	71489613	988194	1152451	2612102	4996939	50707	312155	78616	64883	26419	95142
2020-09-25	71283488	########	1168915	2660091	5115670	51145	318662	79541	65970	26596	96588
2020-09-26	71075108	########	1185269	2708354	5236584	51572	325257	80456	67065	26767	98041
2020-09-27	70864521	########	1201498	2756866	5359691	51988	331938	81361	68168	26933	99500
2020-09-28	70651775	########	1217585	2805597	5485003	52393	338706	82254	69280	27092	100966
2020-09-29	70436926	########	1233513	2854520	5612530	52785	345559	83135	70399	27245	102437
2020-09-30	70220028	########	1249266	2903603	5742281	53166	352498	84004	71527	27392	103913
2020-10-01	70001140	########	1264825	2952815	5874263	53533	359520	84858	72662	27532	105394
2020-10-02	69780326	########	1280173	3002124	6008482	53887	366625	85698	73804	27666	106879
2020-10-03	69557648	########	1295294	3051497	6144942	54227	373812	86523	74954	27793	108368
2020-10-04	69333175	########	1310167	3100897	6283646	54553	381080	87332	76110	27913	109861
2020-10-05	69106977	########	1324777	3150289	6424596	54864	388427	88123	77273	28026	111357
2020-10-06	68879127	########	1339105	3199637	6567791	55160	395853	88897	78442	28132	112855
2020-10-07	68649700	########	1353132	3248902	6713229	55441	403355	89652	79617	28231	114356
2020-10-08	68418774	########	1366841	3298046	6860907	55706	410933	90388	80798	28322	115858
2020-10-09	68186429	########	1380215	3347028	7010818	55955	418585	91103	81984	28406	117362
2020-10-10	67952748	########	1393234	3395807	7162955	56188	426309	91797	83176	28482	118867
2020-10-11	67717817	########	1405882	3444343	7317310	56403	434103	92470	84372	28551	120372
2020-10-12	67481721	########	1418141	3492592	7473871	56602	441967	93120	85574	28613	121877
2020-10-13	67244551	########	1429993	3540512	7632625	56783	449897	93747	86779	28666	123381
2020-10-14	67006397	########	1441423	3588058	7793558	56947	457892	94349	87988	28712	124885
2020-10-15	66767352	########	1452413	3635187	7956651	57092	465951	94927	89201	28749	126387
2020-10-16	66527510	########	1462947	3681854	8121887	57219	474070	95480	90418	28779	127888
2020-10-17	66286967	########	1473009	3728013	8289244	57328	482248	96006	91637	28801	129386
2020-10-18	66045820	########	1482585	3773619	8458699	57418	490483	96505	92859	28815	130882
2020-10-19	65804168	########	1491659	3818626	8630227	57490	498772	96977	94084	28821	132374
2020-10-20	65562110	########	1500217	3862988	8803801	57542	507113	97420	95310	28819	133863
2020-10-21	65319746	########	1508245	3906658	8979392	57575	515504	97835	96539	28809	135348
2020-10-22	65077177	########	1515731	3949591	9156967	57589	523941	98221	97768	28791	136828
2020-10-23	64834504	########	1522663	3991741	9336494	57584	532423	98576	98999	28764	138304
2020-10-24	64591829	########	1529028	4033062	9517937	57560	540947	98902	100231	28730	139774
2020-10-25	64349255	########	1534817	4073508	9701258	57515	549510	99197	101462	28688	141239
2020-10-26	64106883	########	1540019	4113035	9886417	57452	558110	99460	102694	28638	142697
2020-10-27	63864815	########	1544626	4151597	10073373	57369	566743	99692	103926	28579	144149
2020-10-28	63623152	########	1548629	4189151	10262082	57267	575407	99891	105157	28513	145594
2020-10-29	63381995	########	1552021	4225654	10452498	57145	584100	100059	106387	28439	147032
2020-10-30	63141446	########	1554795	4261063	10644573	57004	592817	100194	107616	28358	148462
2020-10-31	62901602	########	1556948	4295337	10838258	56844	601557	100295	108843	28268	149883
2020-11-01	62662562	########	1558473	4328435	11033501	56665	610316	100364	110068	28171	151297
2020-11-02	62424424	########	1559369	4360318	11230248	56467	619091	100400	111290	28066	152701
2020-11-03	62187283	########	1559632	4390948	11428444	56251	627879	100402	112510	27954	154096
2020-11-04	61951234	########	1559262	4420287	11628033	56016	636678	100370	113727	27834	155482
2020-11-05	61716369	########	1558257	4448301	11828955	55763	645484	100305	114941	27707	156858
2020-11-06	61482778	########	1556620	4474956	12031150	55492	654294	100206	116151	27573	158223
2020-11-07	61250552	########	1554351	4500219	12234557	55203	663105	100074	117357	27432	159578
2020-11-08	61019776	########	1551454	4524060	12439113	54897	671913	99909	118558	27284	160922
2020-11-09	60790536	########	1547932	4546450	12644752	54574	680717	99710	119755	27129	162255
2020-11-10	60562913	########	1543791	4567361	12851409	54235	689512	99478	120947	26967	163577
2020-11-11	60336987	########	1539036	4586769	13059016	53879	698295	99213	122134	26799	164887
2020-11-12	60112835	########	1533674	4604651	13267505	53507	707065	98915	123315	26625	166184
2020-11-13	59890533	########	1527714	4620984	13476808	53119	715816	98585	124490	26444	167470
2020-11-14	59670152	########	1521163	4635751	13686853	52717	724547	98223	125659	26257	168743
2020-11-15	59451760	########	1514031	4648934	13897568	52300	733255	97829	126821	26064	170003
2020-11-16	59235425	########	1506330	4660518	14108884	51869	741936	97404	127977	25866	171250
2020-11-17	59021210	########	1498070	4670490	14320725	51424	750587	96948	129125	25662	172484
2020-11-18	58809174	########	1489264	4678841	14533020	50966	759205	96462	130266	25452	173705
2020-11-19	58599376	########	1479924	4685561	14745695	50495	767789	95946	131400	25237	174912
2020-11-20	58391869	########	1470064	4690645	14958675	50012	776334	95401	132525	25018	176105
2020-11-21	58186704	########	1459699	4694090	15171886	49518	784838	94827	133643	24793	177284
2020-11-22	57983929	########	1448843	4695894	15385254	49012	793298	94226	134752	24564	178450
2020-11-23	57783590	########	1437513	4696057	15598704	48496	801712	93597	135852	24330	179601
2020-11-24	57585728	########	1425724	4694583	15812161	47969	810077	92941	136944	24092	180737
2020-11-25	57390381	########	1413493	4691477	16025551	47433	818389	92260	138026	23850	181859
2020-11-26	57197586	########	1400837	4686746	16238800	46889	826648	91553	139100	23604	182967
2020-11-27	57007374	########	1387773	4680401	16451834	46335	834850	90822	140163	23354	184059
2020-11-28	56819774	########	1374319	4672453	16664579	45774	842993	90068	141217	23101	185137
2020-11-29	56634814	995156	1360494	4662916	16876963	45206	851074	89290	142261	22844	186201
2020-11-30	56452517	982325	1346316	4651806	17088914	44631	859092	88491	143295	22585	187249
2020-12-01	56272902	969327	1331803	4639141	17300360	44050	867044	87671	144318	22323	188282
2020-12-02	56095988	956177	1316975	4624941	17511230	43463	874928	86831	145331	22058	189300
2020-12-03	55921789	942890	1301849	4609227	17721454	42871	882742	85971	146334	21790	190303
2020-12-04	55750318	929481	1286445	4592023	17930965	42275	890484	85094	147326	21520	191291
2020-12-05	55581582	915965	1270781	4573355	18139693	41674	898153	84198	148306	21249	192264
2020-12-06	55415590	902357	1254878	4553249	18347573	41071	905746	83287	149276	20975	193221
2020-12-07	55252344	888669	1238752	4531734	18554539	40464	913262	82359	150234	20700	194164
2020-12-08	55091848	874917	1222424	4508839	18760527	39855	920699	81417	151182	20423	195091
2020-12-09	54934099	861114	1205911	4484597	18965474	39244	928056	80461	152117	20145	196003
2020-12-10	54779094	847273	1189232	4459040	19169319	38631	935330	79493	153042	19866	196901
2020-12-11	54626828	833406	1172405	4432202	19372003	38018	942522	78512	153954	19586	197783
2020-12-12	54477295	819527	1155448	4404119	19573467	37404	949630	77521	154855	19305	198650
2020-12-13	54330482	805648	1138379	4374826	19773654	36791	956652	76520	155744	19024	199503
2020-12-14	54186381	791779	1121214	4344360	19972510	36178	963587	75509	156622	18742	200340
2020-12-15	54044976	777934	1103970	4312760	20169980	35565	970435	74490	157487	18460	201163
2020-12-16	53906252	764121	1086664	4280065	20366015	34954	977194	73465	158341	18178	201971
2020-12-17	53770193	750353	1069313	4246314	20560563	34345	983863	72432	159182	17897	202765
2020-12-18	53636779	736638	1051931	4211548	20753578	33738	990443	71394	160012	17615	203544
2020-12-19	53505991	722988	1034535	4175806	20945012	33134	996932	70352	160830	17335	204308
2020-12-20	53377807	709410	1017138	4139131	21134821	32532	1003329	69306	161635	17055	205059
2020-12-21	53252203	695913	999755	4101563	21322963	31934	1009635	68256	162429	16775	205795
2020-12-22	53129156	682507	982400	4063145	21509398	31339	1015848	67205	163210	16497	206517
2020-12-23	53008640	669198	965086	4023918	21694086	30748	1021968	66152	163979	16220	207225
2020-12-24	52890627	655995	947827	3983924	21876992	30162	1027995	65099	164736	15943	207919
2020-12-25	52775092	642904	930634	3943206	22058079	29580	1033930	64046	165482	15669	208600
2020-12-26	52662004	629932	913519	3901805	22237316	29002	1039771	62993	166215	15396	209267
2020-12-27	52551334	617086	896494	3859764	22414671	28430	1045518	61943	166936	15124	209921
2020-12-28	52443053	604370	879569	3817123	22590115	27863	1051173	60894	167646	14854	210562
2020-12-29	52337128	591791	862755	3773924	22763620	27302	1056734	59849	168343	14586	211189
2020-12-30	52233529	579353	846061	3730209	22935162	26747	1062201	58808	169029	14320	211803
2020-12-31	52132222	567061	829496	3686017	23104717	26197	1067576	57770	169703	14056	212405
2021-01-01	52033175	554920	813070	3641390	23272263	25654	1072859	56738	170365	13794	212994
2021-01-02	51936354	542933	796790	3596366	23437781	25117	1078049	55711	171015	13535	213571
2021-01-03	51841726	531103	780664	3550985	23601252	24586	1083147	54690	171654	13277	214135
2021-01-04	51749257	519435	764700	3505286	23762661	24062	1088153	53676	172282	13023	214687
2021-01-05	51658912	507930	748904	3459305	23921992	23545	1093069	52669	172898	12770	215228
2021-01-06	51570656	496591	733282	3413081	24079233	23035	1097894	51669	173503	12521	215756
2021-01-07	51484455	485422	717840	3366650	24234373	22532	1102629	50678	174096	12274	216273
2021-01-08	51400274	474422	702584	3320047	24387403	22036	1107275	49694	174678	12029	216779
2021-01-09	51318077	463595	687518	3273307	24538314	21547	1111833	48720	175250	11788	217273
2021-01-10	51237830	452941	672647	3226464	24687100	21066	1116302	47755	175810	11549	217756
2021-01-11	51159497	442462	657975	3179552	24833758	20592	1120685	46800	176360	11313	218228
2021-01-12	51083043	432158	643505	3132602	24978283	20125	1124981	45854	176899	11080	218690
2021-01-13	51008434	422030	629241	3085646	25120674	19666	1129192	44919	177427	10851	219140
2021-01-14	50935635	412079	615186	3038714	25260931	19214	1133318	43995	177945	10624	219581
2021-01-15	50864609	402304	601342	2991836	25399054	18770	1137361	43081	178452	10400	220011
2021-01-16	50795324	392706	587711	2945041	25535047	18333	1141320	42179	178949	10179	220432
2021-01-17	50727745	383284	574295	2898355	25668912	17904	1145198	41287	179436	9962	220842
2021-01-18	50661837	374038	561096	2851805	25800655	17483	1148995	40408	179913	9747	221243
2021-01-19	50597567	364968	548114	2805417	25930283	17069	1152712	39540	180381	9536	221634
2021-01-20	50534901	356071	535351	2759216	26057802	16662	1156351	38684	180838	9328	222016
2021-01-21	50473806	347349	522807	2713226	26183221	16263	1159911	37840	181286	9123	222389
2021-01-22	50414248	338799	510483	2667468	26306549	15872	1163395	37008	181724	8921	222753
2021-01-23	50356196	330420	498378	2621965	26427798	15488	1166803	36189	182153	8723	223108
2021-01-24	50299616	322211	486493	2576737	26546978	15111	1170136	35382	182573	8528	223455
2021-01-25	50244478	314171	474827	2531805	26664103	14742	1173396	34588	182984	8336	223793
2021-01-26	50190749	306298	463379	2487186	26779185	14380	1176583	33806	183385	8147	224123
2021-01-27	50138398	298590	452148	2442900	26892238	14026	1179699	33037	183778	7961	224445
2021-01-28	50087395	291046	441134	2398963	27003279	13678	1182745	32281	184163	7779	224758
2021-01-29	50037710	283664	430335	2355390	27112323	13338	1185722	31537	184539	7599	225064
2021-01-30	49989312	276441	419750	2312198	27219386	13005	1188631	30806	184906	7423	225363
2021-01-31	49942172	269377	409377	2269401	27324486	12678	1191473	30088	185265	7251	225654
2021-02-01	49896262	262468	399215	2227011	27427641	12359	1194249	29382	185616	7081	225937
2021-02-02	49851553	255713	389262	2185041	27528869	12046	1196961	28689	185959	6914	226214
2021-02-03	49808016	249110	379515	2143504	27628189	11741	1199609	28009	186294	6751	226483
2021-02-04	49765625	242656	369973	2102410	27725621	11442	1202195	27341	186622	6591	226746
2021-02-05	49724352	236349	360634	2061769	27821185	11149	1204720	26686	186942	6433	227001
2021-02-06	49684171	230187	351495	2021591	27914902	10863	1207185	26044	187254	6279	227251
2021-02-07	49645055	224168	342553	1981883	28006792	10583	1209591	25413	187560	6128	227494
2021-02-08	49606979	218290	333807	1942655	28096878	10310	1211939	24795	187858	5980	227730
2021-02-09	49569918	212549	325254	1903913	28185180	10043	1214230	24190	188149	5834	227961
2021-02-10	49533847	206944	316891	1865663	28271722	9782	1216466	23596	188433	5692	228186
2021-02-11	49498741	201472	308716	1827911	28356525	9527	1218647	23014	188710	5553	228404
2021-02-12	49464578	196131	300726	1790663	28439611	9278	1220775	22445	188981	5416	228618
2021-02-13	49431333	190919	292917	1753922	28521005	9034	1222850	21887	189245	5283	228825
2021-02-14	49398984	185833	285288	1717693	28600729	8797	1224874	21340	189503	5152	229027
2021-02-15	49367508	180871	277836	1681979	28678806	8565	1226848	20806	189755	5024	229224
2021-02-16	49336884	176030	270557	1646783	28755259	8339	1228773	20282	190000	4898	229415

## Sheet: 3ndD 3.Scenario
Date	Succeptible	Exposed	Infectious	Mild Case	Recovered With Mild Symptoms	Infected But Have Not Yet Applied To The Hospital	Recovered From Service	Service Bed Occupied	Recovered From ICU	ICU Beds Occupied	Total Deaths
2020-02-28	81865549	-	1672	-	-	-	-	-	-	-	-
2020-02-29	81864848	701	1415	230	-	27	-	-	-	-	-
2020-03-01	81864255	1155	1336	414	10	45	-	5	-	-	-
2020-03-02	81863694	1487	1359	578	29	58	0	14	-	1	-
2020-03-03	81863120	1766	1445	738	56	69	1	23	0	2	0
2020-03-04	81862507	2030	1572	903	89	80	2	34	0	4	0
2020-03-05	81861836	2299	1732	1076	130	91	4	45	0	7	1
2020-03-06	81861095	2586	1920	1264	179	103	6	56	0	11	1
2020-03-07	81860269	2900	2136	1468	237	116	9	68	1	15	2
2020-03-08	81859348	3249	2381	1692	303	130	13	82	1	20	3
2020-03-09	81858318	3637	2656	1939	380	147	17	96	2	25	5
2020-03-10	81857166	4070	2965	2212	468	165	22	111	3	31	7
2020-03-11	81855878	4556	3312	2515	569	185	28	128	3	38	9
2020-03-12	81854437	5099	3701	2850	683	208	35	146	5	45	12
2020-03-13	81853146	5384	4137	3222	813	234	43	167	6	54	15
2020-03-14	81851846	5623	4561	3637	959	262	53	189	8	63	19
2020-03-15	81850411	5951	4967	4090	1125	293	63	215	10	73	24
2020-03-16	81848846	6344	5375	4577	1310	325	75	242	12	84	29
2020-03-17	81847354	6587	5797	5098	1519	359	89	273	15	96	36
2020-03-18	81845743	6901	6202	5652	1750	394	104	305	18	110	43
2020-03-19	81844208	7078	6606	6235	2007	429	122	340	22	125	51
2020-03-20	81842572	7322	6982	6846	2291	464	141	377	26	141	60
2020-03-21	81840840	7614	7348	7481	2602	500	163	416	30	158	70
2020-03-22	81839016	7940	7715	8136	2942	535	186	457	36	177	81
2020-03-23	81837099	8296	8089	8812	3312	569	213	499	41	197	94
2020-03-24	81835086	8678	8476	9507	3712	604	242	542	48	218	108
2020-03-25	81832976	9083	8877	10224	4144	639	273	586	55	241	123
2020-03-26	81830763	9511	9297	10962	4609	673	308	631	63	264	140
2020-03-27	81828442	9962	9735	11724	5107	709	345	677	72	288	159
2020-03-28	81826357	10090	10195	12511	5640	745	385	723	82	314	179
2020-03-29	81824171	10294	10608	13325	6209	782	428	770	93	340	201
2020-03-30	81821893	10550	10998	14158	6815	819	474	819	104	366	225
2020-03-31	81819529	10842	11378	15007	7458	855	523	868	117	394	250
2020-04-01	81817080	11162	11757	15869	8140	890	576	918	131	422	277
2020-04-02	81814547	11503	12140	16743	8862	925	631	968	145	451	306
2020-04-03	81811928	11863	12531	17630	9623	960	690	1018	161	480	337
2020-04-04	81809221	12241	12932	18531	10424	994	752	1069	178	510	369
2020-04-05	81806425	12634	13346	19445	11266	1028	818	1119	196	540	404
2020-04-06	81803949	12630	13773	20374	12150	1063	887	1170	215	571	440
2020-04-07	81801391	12709	14133	21320	13076	1097	959	1221	235	601	479
2020-04-08	81798763	12843	14453	22272	14045	1131	1035	1272	256	632	519
2020-04-09	81796072	13012	14750	23225	15058	1163	1114	1323	279	664	561
2020-04-10	81793324	13206	15035	24175	16113	1194	1197	1374	302	695	605
2020-04-11	81790521	13418	15314	25121	17212	1223	1283	1424	327	726	651
2020-04-12	81787663	13643	15591	26062	18354	1251	1373	1474	354	758	698
2020-04-13	81784750	13878	15869	26999	19539	1278	1466	1523	381	789	748
2020-04-14	81781784	14121	16151	27932	20766	1304	1563	1570	410	820	799
2020-04-15	81778763	14372	16437	28861	22036	1329	1663	1617	439	851	853
2020-04-16	81775686	14629	16728	29787	23347	1354	1766	1663	470	882	908
2020-04-17	81772553	14892	17025	30711	24701	1379	1873	1708	503	912	964
2020-04-18	81769362	15161	17327	31634	26097	1403	1983	1752	536	942	1023
2020-04-19	81766112	15436	17636	32557	27535	1428	2096	1795	571	971	1083
2020-04-20	81762803	15717	17951	33481	29015	1452	2212	1838	607	1000	1145
2020-04-21	81759434	16003	18273	34405	30537	1477	2331	1880	644	1029	1208
2020-04-22	81756002	16295	18601	35332	32101	1502	2454	1922	682	1057	1273
2020-04-23	81752508	16593	18936	36262	33707	1527	2579	1963	722	1085	1340
2020-04-24	81748949	16897	19277	37196	35355	1553	2707	2004	762	1112	1408
2020-04-25	81745325	17207	19626	38135	37046	1578	2839	2045	804	1139	1478
2020-04-26	81741634	17522	19982	39079	38779	1605	2973	2086	847	1165	1549
2020-04-27	81737876	17844	20345	40029	40556	1632	3110	2127	891	1192	1621
2020-04-28	81734048	18172	20715	40986	42375	1659	3251	2168	936	1218	1695
2020-04-29	81730150	18505	21092	41950	44238	1687	3394	2210	982	1244	1770
2020-04-30	81726180	18846	21477	42922	46145	1715	3540	2251	1029	1269	1847
2020-05-01	81722138	19192	21869	43904	48096	1744	3689	2293	1077	1295	1924
2020-05-02	81718021	19545	22268	44895	50092	1773	3842	2336	1126	1320	2004
2020-05-03	81713828	19904	22676	45896	52132	1803	3997	2378	1177	1346	2084
2020-05-04	81709558	20270	23091	46907	54218	1833	4155	2422	1228	1371	2166
2020-05-05	81705210	20643	23514	47930	56351	1864	4317	2465	1281	1397	2250
2020-05-06	81700782	21022	23945	48965	58529	1895	4482	2510	1334	1422	2334
2020-05-07	81696273	21409	24384	50012	60755	1927	4649	2555	1389	1448	2421
2020-05-08	81691681	21802	24831	51072	63028	1959	4820	2600	1445	1474	2508
2020-05-09	81687005	22202	25287	52146	65350	1992	4995	2646	1501	1499	2597
2020-05-10	81682243	22610	25751	53234	67720	2026	5172	2693	1559	1526	2687
2020-05-11	81677395	23025	26223	54337	70140	2060	5353	2740	1618	1552	2779
2020-05-12	81672457	23447	26704	55454	72609	2095	5537	2789	1678	1578	2872
2020-05-13	81667429	23877	27194	56588	75130	2130	5725	2838	1739	1605	2967
2020-05-14	81662310	24314	27692	57738	77702	2166	5916	2887	1801	1632	3063
2020-05-15	81657096	24759	28200	58904	80327	2202	6111	2938	1865	1659	3161
2020-05-16	81651788	25212	28717	60088	83004	2239	6309	2989	1929	1687	3260
2020-05-17	81646383	25673	29243	61289	85735	2277	6511	3041	1994	1714	3360
2020-05-18	81640880	26142	29779	62508	88521	2315	6717	3094	2061	1742	3463
2020-05-19	81635276	26619	30324	63747	91363	2354	6926	3147	2129	1771	3567
2020-05-20	81629570	27105	30878	65004	94260	2393	7139	3202	2197	1800	3672
2020-05-21	81623761	27599	31443	66282	97215	2433	7356	3257	2267	1829	3779
2020-05-22	81617846	28102	32018	67579	100228	2473	7577	3313	2339	1858	3888
2020-05-23	81611824	28613	32603	68898	103299	2514	7802	3370	2411	1888	3998
2020-05-24	81605693	29134	33198	70237	106431	2556	8032	3428	2484	1918	4110
2020-05-25	81599450	29663	33803	71598	109624	2598	8265	3487	2559	1948	4224
2020-05-26	81593095	30202	34419	72982	112878	2641	8502	3547	2635	1979	4340
2020-05-27	81586624	30750	35047	74388	116196	2685	8744	3608	2712	2011	4457
2020-05-28	81580037	31308	35685	75817	119577	2729	8990	3669	2791	2042	4576
2020-05-29	81573331	31875	36334	77270	123023	2774	9241	3732	2871	2074	4697
2020-05-30	81566503	32452	36994	78747	126535	2820	9496	3795	2951	2107	4820
2020-05-31	81559553	33039	37666	80249	130115	2866	9756	3860	3034	2139	4945
2020-06-01	81552477	33636	38350	81776	133762	2912	10020	3925	3117	2173	5071
2020-06-02	81545274	34244	39046	83329	137480	2960	10289	3992	3202	2206	5200
2020-06-03	81537941	34862	39753	84909	141267	3008	10563	4059	3288	2240	5330
2020-06-04	81530476	35491	40474	86515	145127	3057	10842	4128	3376	2275	5462
2020-06-05	81522877	36130	41206	88148	149059	3106	11125	4197	3465	2309	5597
2020-06-06	81515142	36781	41951	89809	153066	3157	11414	4268	3555	2345	5733
2020-06-07	81507268	37442	42709	91499	157148	3208	11708	4340	3647	2380	5871
2020-06-08	81499253	38116	43481	93217	161307	3259	12007	4412	3740	2416	6012
2020-06-09	81491095	38800	44265	94965	165544	3312	12312	4486	3835	2453	6154
2020-06-10	81482790	39497	45063	96743	169861	3365	12622	4561	3931	2490	6299
2020-06-11	81474337	40205	45875	98552	174258	3419	12937	4637	4028	2527	6446
2020-06-12	81465733	40926	46701	100391	178738	3473	13258	4714	4127	2565	6594
2020-06-13	81456975	41659	47541	102263	183301	3528	13584	4793	4228	2603	6745
2020-06-14	81448061	42404	48396	104167	187950	3585	13917	4872	4330	2641	6899
2020-06-15	81438988	43163	49265	106104	192684	3641	14255	4953	4433	2680	7054
2020-06-16	81429753	43934	50149	108074	197507	3699	14599	5035	4538	2720	7212
2020-06-17	81420354	44718	51049	110079	202420	3758	14949	5118	4645	2760	7372
2020-06-18	81410788	45516	51963	112118	207423	3817	15306	5202	4753	2800	7534
2020-06-19	81401052	46328	52894	114193	212520	3877	15668	5288	4863	2841	7699
2020-06-20	81391142	47153	53840	116303	217710	3938	16037	5374	4975	2882	7866
2020-06-21	81381057	47992	54803	118450	222997	4000	16413	5462	5088	2924	8035
2020-06-22	81370793	48846	55782	120635	228381	4062	16795	5552	5203	2966	8207
2020-06-23	81360347	49714	56778	122858	233864	4126	17183	5643	5319	3009	8381
2020-06-24	81349716	50597	57791	125119	239449	4190	17578	5735	5437	3052	8557
2020-06-25	81338897	51495	58821	127419	245136	4255	17981	5828	5557	3095	8737
2020-06-26	81327887	52408	59869	129760	250928	4321	18390	5923	5679	3139	8918
2020-06-27	81316682	53337	60934	132141	256826	4389	18806	6019	5802	3184	9102
2020-06-28	81305280	54281	62018	134563	262832	4456	19230	6116	5927	3228	9289
2020-06-29	81293676	55241	63120	137028	268949	4525	19661	6215	6054	3274	9478
2020-06-30	81281868	56217	64241	139535	275177	4595	20099	6315	6183	3320	9670
2020-07-01	81269852	57210	65381	142086	281520	4666	20545	6417	6314	3366	9864
2020-07-02	81257625	58220	66540	144681	287978	4738	20998	6521	6446	3413	10061
2020-07-03	81245183	59246	67719	147321	294555	4811	21460	6625	6580	3460	10261
2020-07-04	81232522	60290	68918	150007	301251	4884	21929	6732	6717	3508	10463
2020-07-05	81219640	61351	70136	152740	308070	4959	22406	6840	6855	3557	10669
2020-07-06	81206531	62429	71376	155520	315012	5035	22892	6949	6995	3605	10876
2020-07-07	81193194	63526	72636	158348	322081	5112	23386	7060	7137	3655	11087
2020-07-08	81179623	64641	73917	161225	329279	5190	23888	7173	7281	3705	11301
2020-07-09	81165815	65774	75220	164151	336607	5268	24399	7287	7427	3755	11517
2020-07-10	81151765	66926	76545	167129	344069	5348	24918	7403	7575	3806	11736
2020-07-11	81137472	68097	77892	170157	351666	5429	25447	7520	7725	3857	11959
2020-07-12	81122929	69288	79261	173238	359400	5512	25984	7640	7877	3909	12184
2020-07-13	81108133	70498	80653	176372	367274	5595	26531	7761	8031	3962	12412
2020-07-14	81093080	71728	82068	179560	375291	5679	27087	7883	8187	4015	12643
2020-07-15	81077766	72977	83506	182803	383453	5765	27652	8008	8346	4069	12877
2020-07-16	81062186	74248	84968	186101	391762	5851	28227	8134	8507	4123	13114
2020-07-17	81046337	75538	86455	189456	400222	5939	28811	8262	8669	4177	13354
2020-07-18	81030214	76850	87966	192868	408833	6028	29406	8392	8834	4233	13597
2020-07-19	81013812	78183	89501	196339	417600	6118	30010	8524	9001	4289	13844
2020-07-20	80997127	79538	91062	199869	426524	6209	30625	8657	9171	4345	14093
2020-07-21	80980156	80914	92648	203459	435609	6302	31250	8793	9343	4402	14346
2020-07-22	80962892	82312	94260	207110	444857	6396	31885	8930	9516	4460	14602
2020-07-23	80945332	83732	95898	210824	454272	6490	32532	9069	9693	4518	14862
2020-07-24	80927471	85175	97563	214600	463854	6587	33188	9210	9871	4576	15124
2020-07-25	80909304	86641	99254	218441	473609	6684	33856	9354	10052	4636	15390
2020-07-26	80890826	88130	100973	222346	483538	6783	34535	9499	10236	4696	15659
2020-07-27	80872033	89643	102719	226317	493645	6882	35226	9646	10422	4756	15932
2020-07-28	80852920	91179	104493	230355	503932	6983	35928	9795	10610	4817	16208
2020-07-29	80833482	92739	106295	234462	514403	7086	36641	9946	10801	4879	16488
2020-07-30	80813713	94323	108126	238637	525060	7189	37367	10099	10994	4941	16771
2020-07-31	80793610	95932	109986	242881	535907	7294	38104	10255	11189	5004	17057
2020-08-01	80773166	97566	111876	247197	546947	7401	38853	10412	11388	5068	17348
2020-08-02	80752377	99224	113795	251585	558183	7508	39615	10572	11588	5132	17641
2020-08-03	80731237	100909	115744	256046	569619	7617	40390	10734	11792	5197	17939
2020-08-04	80709741	102618	117723	260581	581258	7727	41177	10897	11998	5262	18239
2020-08-05	80687884	104354	119733	265190	593102	7838	41977	11064	12206	5328	18544
2020-08-06	80665661	106115	121774	269876	605156	7951	42790	11232	12418	5394	18852
2020-08-07	80643066	107904	123846	274639	617423	8065	43617	11402	12632	5462	19165
2020-08-08	80620093	109718	125951	279481	629907	8181	44457	11575	12848	5529	19480
2020-08-09	80596738	111560	128087	284401	642611	8297	45311	11750	13068	5598	19800
2020-08-10	80572995	113429	130256	289402	655538	8415	46178	11927	13290	5667	20124
2020-08-11	80548857	115326	132458	294485	668693	8535	47060	12106	13515	5737	20451
2020-08-12	80524320	117250	134693	299649	682078	8655	47956	12288	13743	5807	20782
2020-08-13	80499377	119202	136961	304898	695699	8777	48866	12472	13974	5878	21118
2020-08-14	80474024	121183	139263	310231	709558	8901	49791	12658	14207	5949	21457
2020-08-15	80448253	123192	141599	315650	723659	9025	50731	12846	14444	6021	21800
2020-08-16	80422060	125230	143970	321155	738007	9152	51686	13037	14683	6094	22147
2020-08-17	80395439	127296	146376	326749	752605	9279	52657	13230	14925	6167	22498
2020-08-18	80368383	129392	148816	332431	767457	9408	53642	13426	15171	6241	22854
2020-08-19	80340886	131518	151293	338204	782567	9538	54644	13624	15419	6315	23213
2020-08-20	80312943	133673	153805	344068	797940	9669	55661	13824	15670	6390	23577
2020-08-21	80284548	135858	156353	350024	813580	9802	56695	14027	15925	6466	23944
2020-08-22	80255694	138073	158937	356074	829490	9936	57745	14231	16182	6542	24316
2020-08-23	80226375	140319	161559	362218	845675	10071	58811	14439	16443	6619	24693
2020-08-24	80196585	142595	164217	368458	862140	10208	59894	14648	16706	6696	25073
2020-08-25	80166319	144902	166913	374795	878888	10346	60995	14860	16973	6773	25458
2020-08-26	80135569	147240	169646	381229	895924	10485	62112	15075	17243	6852	25847
2020-08-27	80104329	149609	172417	387763	913253	10625	63247	15292	17517	6931	26240
2020-08-28	80072594	152009	175226	394396	930878	10767	64399	15511	17793	7010	26638
2020-08-29	80040356	154441	178074	401130	948805	10910	65570	15732	18073	7090	27040
2020-08-30	80007610	156905	180961	407967	967038	11054	66758	15956	18356	7170	27446
2020-08-31	79974348	159400	183886	414906	985582	11200	67965	16183	18642	7251	27857
2020-09-01	79940566	161928	186851	421950	1004442	11347	69190	16411	18932	7332	28272
2020-09-02	79906256	164488	189855	429100	1023621	11495	70434	16642	19224	7414	28692
2020-09-03	79871411	167080	192899	436356	1043126	11644	71697	16876	19521	7496	29116
2020-09-04	79836026	169704	195983	443719	1062960	11795	72979	17111	19820	7579	29545
2020-09-05	79800093	172361	199107	451191	1083129	11946	74280	17350	20124	7662	29978
2020-09-06	79763607	175051	202272	458772	1103638	12099	75601	17590	20430	7745	30416
2020-09-07	79726561	177774	205477	466464	1124491	12253	76942	17833	20740	7829	30858
2020-09-08	79688947	180529	208723	474267	1145694	12408	78304	18078	21053	7913	31305
2020-09-09	79650761	183318	212009	482183	1167252	12564	79685	18325	21370	7997	31756
2020-09-10	79611995	186140	215337	490212	1189169	12721	81087	18575	21691	8082	32212
2020-09-11	79572642	188994	218706	498356	1211451	12880	82510	18827	22014	8167	32673
2020-09-12	79532696	191882	222117	506615	1234104	13039	83953	19081	22342	8253	33138
2020-09-13	79492151	194803	225569	514990	1257132	13200	85418	19338	22673	8338	33608
2020-09-14	79451000	197757	229063	523483	1280541	13361	86905	19597	23007	8424	34082
2020-09-15	79409237	200745	232598	532094	1304335	13524	88413	19858	23345	8511	34561
2020-09-16	79366855	203766	236176	540824	1328521	13687	89942	20121	23687	8597	35045
2020-09-17	79323847	206820	239795	549674	1353104	13852	91494	20386	24032	8684	35533
2020-09-18	79280207	209907	243456	558645	1378089	14017	93069	20653	24381	8771	36026
2020-09-19	79235928	213027	247160	567737	1403482	14184	94666	20923	24734	8858	36523
2020-09-20	79191005	216180	250905	576951	1429289	14351	96285	21195	25090	8945	37025
2020-09-21	79145430	219366	254693	586289	1455514	14519	97928	21469	25450	9032	37532
2020-09-22	79099198	222586	258522	595750	1482163	14688	99593	21744	25814	9119	38044
2020-09-23	79052302	225838	262394	605336	1509243	14857	101283	22022	26181	9207	38559
2020-09-24	79004736	229122	266307	615047	1536758	15028	102995	22302	26552	9294	39080
2020-09-25	78956493	232439	270263	624884	1564715	15199	104732	22584	26926	9382	39605
2020-09-26	78907567	235788	274260	634847	1593118	15371	106492	22867	27304	9469	40135
2020-09-27	78857953	239170	278299	644938	1621975	15543	108277	23153	27686	9557	40669
2020-09-28	78807643	242583	282380	655156	1651290	15717	110087	23440	28072	9644	41208
2020-09-29	78756633	246028	286502	665502	1681070	15890	111921	23729	28461	9732	41752
2020-09-30	78704915	249505	290666	675977	1711320	16065	113779	24020	28854	9819	42300
2020-10-01	78652485	253012	294871	686581	1742047	16240	115663	24313	29251	9906	42852
2020-10-02	78599337	256551	299116	697314	1773255	16415	117572	24608	29652	9993	43409
2020-10-03	78545464	260120	303402	708177	1804951	16591	119507	24904	30056	10080	43970
2020-10-04	78490861	263719	307729	719169	1837141	16767	121467	25201	30464	10167	44536
2020-10-05	78435522	267348	312096	730293	1869830	16944	123453	25500	30875	10253	45107
2020-10-06	78379442	271006	316502	741546	1903025	17121	125465	25801	31291	10339	45681
2020-10-07	78322616	274694	320948	752931	1936732	17299	127503	26103	31710	10425	46261
2020-10-08	78265039	278410	325433	764446	1970956	17476	129567	26407	32133	10511	46844
2020-10-09	78206705	282154	329956	776091	2005704	17654	131658	26711	32559	10596	47432
2020-10-10	78147609	285925	334518	787868	2040981	17832	133776	27018	32989	10681	48024
2020-10-11	78087746	289724	339118	799775	2076793	18011	135920	27325	33423	10766	48620
2020-10-12	78027112	293549	343754	811813	2113146	18189	138091	27634	33860	10850	49221
2020-10-13	77965703	297401	348428	823982	2150047	18368	140290	27943	34302	10934	49826
2020-10-14	77903512	301277	353137	836280	2187500	18546	142516	28254	34746	11017	50434
2020-10-15	77840537	305178	357882	848709	2225513	18725	144769	28566	35195	11100	51047
2020-10-16	77776773	309104	362663	861267	2264091	18903	147050	28878	35647	11182	51664
2020-10-17	77712216	313052	367477	873954	2303239	19081	149359	29192	36102	11264	52286
2020-10-18	77646862	317023	372325	886769	2342965	19259	151695	29506	36561	11345	52911
2020-10-19	77580707	321016	377205	899712	2383272	19437	154060	29821	37024	11425	53540
2020-10-20	77513749	325030	382118	912783	2424168	19615	156452	30137	37491	11505	54172
2020-10-21	77445983	329065	387062	925980	2465658	19792	158873	30453	37960	11584	54809
2020-10-22	77377407	333118	392037	939303	2507748	19969	161322	30770	38434	11663	55450
2020-10-23	77308018	337190	397041	952750	2550444	20145	163800	31087	38911	11741	56094
2020-10-24	77237813	341280	402073	966322	2593751	20321	166306	31405	39391	11818	56742
2020-10-25	77166789	345386	407133	980016	2637675	20497	168841	31723	39875	11894	57393
2020-10-26	77094944	349508	412220	993831	2682221	20672	171404	32041	40362	11970	58049
2020-10-27	77022277	353644	417333	1007767	2727395	20846	173996	32359	40853	12044	58707
2020-10-28	76948784	357794	422470	1021822	2773202	21019	176617	32678	41347	12118	59369
2020-10-29	76874466	361957	427630	1035994	2819649	21192	179267	32996	41844	12191	60035
2020-10-30	76799321	366131	432813	1050282	2866740	21364	181946	33314	42345	12263	60703
2020-10-31	76723346	370315	438017	1064685	2914480	21535	184654	33632	42849	12334	61376
2020-11-01	76646543	374508	443240	1079200	2962874	21705	187390	33949	43356	12405	62051
2020-11-02	76568909	378708	448482	1093826	3011929	21874	190156	34266	43866	12474	62729
2020-11-03	76490446	382915	453741	1108561	3061648	22043	192951	34583	44380	12542	63411
2020-11-04	76411152	387128	459017	1123403	3112037	22210	195775	34899	44896	12609	64095
2020-11-05	76331028	391344	464306	1138349	3163101	22375	198629	35214	45416	12676	64782
2020-11-06	76250075	395563	469608	1153398	3214844	22540	201511	35529	45939	12741	65473
2020-11-07	76168294	399782	474922	1168547	3267272	22703	204422	35843	46465	12805	66166
2020-11-08	76085686	404002	480246	1183793	3320387	22866	207363	36155	46994	12867	66861
2020-11-09	76002252	408220	485578	1199135	3374196	23026	210332	36467	47526	12929	67560
2020-11-10	75917995	412434	490917	1214569	3428702	23185	213331	36777	48061	12990	68261
2020-11-11	75832915	416644	496261	1230092	3483910	23343	216358	37086	48599	13049	68964
2020-11-12	75747017	420847	501608	1245702	3539823	23499	219415	37394	49139	13107	69670
2020-11-13	75660303	425043	506956	1261395	3596446	23653	222500	37700	49683	13164	70378
2020-11-14	75572775	429229	512305	1277169	3653782	23806	225614	38005	50229	13219	71088
2020-11-15	75484438	433403	517651	1293020	3711835	23957	228757	38308	50778	13274	71801
2020-11-16	75395295	437565	522994	1308945	3770609	24106	231928	38609	51329	13327	72515
2020-11-17	75305350	441713	528330	1324940	3830106	24253	235128	38908	51883	13378	73232
2020-11-18	75214609	445844	533659	1341001	3890331	24398	238356	39205	52440	13428	73950
2020-11-19	75123076	449957	538978	1357125	3951286	24541	241612	39500	52999	13477	74671
2020-11-20	75030756	454050	544285	1373308	4012973	24682	244897	39793	53560	13525	75393
2020-11-21	74937655	458121	549578	1389546	4075396	24821	248209	40083	54124	13571	76116
2020-11-22	74843779	462169	554855	1405835	4138557	24957	251550	40371	54691	13616	76841
2020-11-23	74749135	466192	560114	1422170	4202459	25091	254917	40656	55259	13659	77568
2020-11-24	74653729	470188	565353	1438547	4267103	25223	258313	40938	55830	13700	78296
2020-11-25	74557569	474154	570569	1454962	4332492	25353	261735	41218	56403	13741	79025
2020-11-26	74460662	478090	575761	1471410	4398626	25480	265185	41494	56978	13779	79756
2020-11-27	74363016	481992	580925	1487886	4465509	25604	268661	41768	57555	13817	80488
2020-11-28	74264640	485860	586061	1504385	4533140	25726	272164	42038	58135	13852	81220
2020-11-29	74165542	489691	591164	1520903	4601521	25845	275694	42305	58716	13886	81954
2020-11-30	74065732	493484	596234	1537434	4670653	25961	279249	42569	59299	13919	82688
2020-12-01	73965219	497235	601267	1553973	4740536	26075	282831	42829	59884	13950	83423
2020-12-02	73864013	500944	606261	1570515	4811171	26186	286438	43085	60470	13979	84159
2020-12-03	73762125	504608	611215	1587053	4882558	26294	290070	43337	61059	14007	84895
2020-12-04	73659564	508226	616125	1603584	4954697	26399	293727	43586	61649	14033	85632
2020-12-05	73556343	511795	620988	1620101	5027587	26501	297410	43831	62240	14057	86369
2020-12-06	73452473	515313	625804	1636597	5101228	26599	301116	44071	62833	14080	87106
2020-12-07	73347965	518779	630568	1653069	5175619	26695	304847	44307	63428	14101	87844
2020-12-08	73242833	522190	635279	1669508	5250758	26787	308601	44539	64024	14120	88581
2020-12-09	73137088	525544	639934	1685910	5326645	26877	312379	44767	64621	14138	89319
2020-12-10	73030744	528840	644530	1702268	5403277	26963	316180	44989	65219	14154	90056
2020-12-11	72923815	532076	649066	1718575	5480653	27045	320003	45207	65819	14168	90793
2020-12-12	72816314	535248	653538	1734826	5558770	27124	323849	45421	66419	14181	91530
2020-12-13	72708255	538357	657945	1751014	5637626	27200	327716	45629	67021	14192	92267
2020-12-14	72599652	541399	662282	1767133	5717218	27272	331605	45832	67624	14201	93003
2020-12-15	72490522	544372	666549	1783175	5797542	27341	335515	46030	68227	14208	93738
2020-12-16	72380879	547276	670743	1799134	5878595	27406	339446	46223	68832	14214	94472
2020-12-17	72270738	550108	674861	1815004	5960374	27468	343397	46411	69437	14218	95206
2020-12-18	72160116	552865	678900	1830777	6042874	27525	347368	46593	70043	14220	95939
2020-12-19	72049029	555548	682859	1846447	6126091	27580	351358	46769	70649	14220	96671
2020-12-20	71937493	558152	686735	1862007	6210021	27630	355366	46940	71256	14219	97402
2020-12-21	71825526	560678	690525	1877449	6294658	27677	359393	47105	71864	14216	98131
2020-12-22	71713145	563122	694227	1892767	6379996	27719	363438	47264	72471	14211	98860
2020-12-23	71600366	565485	697839	1907953	6466031	27758	367500	47417	73080	14204	99587
2020-12-24	71487209	567763	701359	1923001	6552756	27793	371579	47565	73688	14196	100312
2020-12-25	71373691	569955	704783	1937904	6640165	27824	375675	47706	74296	14185	101036
2020-12-26	71259830	572060	708111	1952653	6728252	27852	379786	47841	74905	14173	101759
2020-12-27	71145645	574076	711339	1967243	6817009	27875	383912	47969	75514	14160	102479
2020-12-28	71031155	576002	714466	1981666	6906429	27894	388053	48091	76122	14144	103198
2020-12-29	70916380	577836	717490	1995914	6996505	27909	392208	48207	76731	14127	103915
2020-12-30	70801337	579578	720408	2009980	7087228	27920	396377	48316	77339	14108	104630
2020-12-31	70686047	581225	723219	2023859	7178591	27928	400559	48419	77947	14087	105342
2021-01-01	70570530	582776	725920	2037541	7270584	27931	404753	48514	78554	14065	106053
2021-01-02	70454805	584231	728510	2051020	7363200	27930	408958	48603	79161	14041	106761
2021-01-03	70338893	585588	730987	2064290	7456428	27925	413175	48686	79768	14015	107467
2021-01-04	70222814	586846	733348	2077342	7550259	27915	417403	48761	80374	13987	108171
2021-01-05	70106587	588005	735593	2090170	7644684	27902	421641	48830	80979	13958	108872
2021-01-06	69990235	589062	737720	2102768	7739692	27885	425888	48891	81584	13927	109570
2021-01-07	69873776	590018	739727	2115127	7835272	27863	430143	48946	82188	13894	110266
2021-01-08	69757233	590872	741613	2127242	7931414	27838	434407	48993	82791	13860	110958
2021-01-09	69640625	591623	743376	2139106	8028107	27808	438679	49033	83393	13824	111649
2021-01-10	69523974	592269	745015	2150712	8125339	27774	442957	49066	83994	13786	112336
2021-01-11	69407300	592812	746528	2162053	8223099	27736	447241	49092	84593	13746	113020
2021-01-12	69290625	593249	747915	2173123	8321374	27694	451531	49111	85192	13706	113701
2021-01-13	69173969	593582	749175	2183915	8420152	27648	455826	49122	85789	13663	114379
2021-01-14	69057354	593808	750306	2194425	8519421	27598	460125	49127	86385	13619	115053
2021-01-15	68940801	593929	751307	2204644	8619168	27544	464427	49123	86980	13573	115725
2021-01-16	68824329	593944	752178	2214568	8719379	27486	468733	49113	87573	13526	116393
2021-01-17	68707961	593852	752918	2224190	8820041	27424	473040	49095	88165	13477	117057
2021-01-18	68591718	593654	753526	2233505	8921140	27358	477350	49070	88755	13427	117718
2021-01-19	68475619	593350	754002	2242508	9022663	27288	481660	49038	89343	13375	118376
2021-01-20	68359686	592939	754344	2251192	9124596	27214	485970	48998	89929	13321	119030
2021-01-21	68243940	592423	754554	2259553	9226922	27136	490280	48951	90514	13266	119680
2021-01-22	68128401	591801	754630	2267586	9329629	27055	494588	48897	91097	13210	120326
2021-01-23	68013089	591074	754573	2275285	9432702	26969	498895	48835	91678	13152	120969
2021-01-24	67898024	590241	754381	2282646	9536124	26880	503200	48767	92257	13093	121608
2021-01-25	67783228	589304	754056	2289665	9639880	26787	507501	48691	92833	13033	122242
2021-01-26	67668719	588263	753597	2296337	9743956	26691	511798	48607	93408	12971	122873
2021-01-27	67554517	587119	753005	2302659	9848335	26591	516091	48517	93980	12908	123500
2021-01-28	67440642	585873	752280	2308625	9953001	26487	520379	48419	94550	12843	124122
2021-01-29	67327114	584524	751421	2314233	10057939	26379	524660	48314	95118	12778	124741
2021-01-30	67213951	583074	750431	2319479	10163131	26268	528936	48203	95683	12711	125355
2021-01-31	67101172	581525	749308	2324359	10268562	26154	533204	48084	96246	12642	125965
2021-02-01	66988796	579876	748054	2328872	10374215	26036	537464	47958	96806	12573	126570
2021-02-02	66876842	578130	746670	2333013	10480072	25915	541716	47825	97363	12502	127172
2021-02-03	66765326	576286	745157	2336781	10586119	25791	545958	47686	97918	12430	127769
2021-02-04	66654268	574347	743515	2340172	10692336	25663	550191	47540	98470	12357	128361
2021-02-05	66543685	572314	741745	2343186	10798707	25533	554413	47387	99020	12283	128949
2021-02-06	66433593	570187	739849	2345819	10905216	25399	558624	47227	99566	12208	129533
2021-02-07	66324010	567969	737827	2348071	11011844	25262	562824	47061	100110	12132	130112
2021-02-08	66214952	565660	735682	2349940	11118574	25122	567011	46888	100651	12055	130686
2021-02-09	66106436	563263	733414	2351424	11225390	24980	571185	46709	101189	11977	131256
2021-02-10	65998477	560778	731024	2352524	11332273	24834	575346	46524	101723	11898	131821
2021-02-11	65891091	558207	728515	2353238	11439206	24686	579492	46332	102255	11818	132382
2021-02-12	65784293	555553	725889	2353565	11546171	24535	583623	46134	102784	11737	132937
2021-02-13	65678098	552816	723145	2353507	11653151	24381	587740	45931	103309	11655	133488
2021-02-14	65572520	549999	720288	2353063	11760129	24225	591840	45721	103831	11572	134035
2021-02-15	65467573	547102	717317	2352232	11867086	24066	595924	45505	104350	11489	134576
2021-02-16	65363272	544129	714236	2351017	11974006	23905	599990	45284	104865	11404	135113

## Sheet: 3ndD 4.Scenario
Date	Succeptible	Exposed	Infectious	Mild Case	Recovered With Mild Symptoms	Infected But Have Not Yet Applied To The Hospital	Recovered From Service	Service Bed Occupied	Recovered From ICU	ICU Beds Occupied	Total Deaths
2020-02-28	81865549	-	1672	-	-	-	-	-	-	-	-
2020-02-29	81864848	701	1415	230	-	27	-	-	-	-	-
2020-03-01	81864255	1155	1336	414	10	45	-	5	-	-	-
2020-03-02	81863694	1487	1359	578	29	58	0	14	-	1	-
2020-03-03	81863120	1766	1445	738	56	69	1	23	0	2	0
2020-03-04	81862507	2030	1572	903	89	80	2	34	0	4	0
2020-03-05	81861836	2299	1732	1076	130	91	4	45	0	7	1
2020-03-06	81861095	2586	1920	1264	179	103	6	56	0	11	1
2020-03-07	81860269	2900	2136	1468	237	116	9	68	1	15	2
2020-03-08	81859348	3249	2381	1692	303	130	13	82	1	20	3
2020-03-09	81858318	3637	2656	1939	380	147	17	96	2	25	5
2020-03-10	81857166	4070	2965	2212	468	165	22	111	3	31	7
2020-03-11	81855878	4556	3312	2515	569	185	28	128	3	38	9
2020-03-12	81854437	5099	3701	2850	683	208	35	146	5	45	12
2020-03-13	81853146	5384	4137	3222	813	234	43	167	6	54	15
2020-03-14	81851846	5623	4561	3637	959	262	53	189	8	63	19
2020-03-15	81850411	5951	4967	4090	1125	293	63	215	10	73	24
2020-03-16	81848846	6344	5375	4577	1310	325	75	242	12	84	29
2020-03-17	81847354	6587	5797	5098	1519	359	89	273	15	96	36
2020-03-18	81845743	6901	6202	5652	1750	394	104	305	18	110	43
2020-03-19	81844208	7078	6606	6235	2007	429	122	340	22	125	51
2020-03-20	81842572	7322	6982	6846	2291	464	141	377	26	141	60
2020-03-21	81840840	7614	7348	7481	2602	500	163	416	30	158	70
2020-03-22	81839016	7940	7715	8136	2942	535	186	457	36	177	81
2020-03-23	81837099	8296	8089	8812	3312	569	213	499	41	197	94
2020-03-24	81835086	8678	8476	9507	3712	604	242	542	48	218	108
2020-03-25	81832976	9083	8877	10224	4144	639	273	586	55	241	123
2020-03-26	81830763	9511	9297	10962	4609	673	308	631	63	264	140
2020-03-27	81828442	9962	9735	11724	5107	709	345	677	72	288	159
2020-03-28	81826357	10090	10195	12511	5640	745	385	723	82	314	179
2020-03-29	81824171	10294	10608	13325	6209	782	428	770	93	340	201
2020-03-30	81821893	10550	10998	14158	6815	819	474	819	104	366	225
2020-03-31	81819529	10842	11378	15007	7458	855	523	868	117	394	250
2020-04-01	81817080	11162	11757	15869	8140	890	576	918	131	422	277
2020-04-02	81814547	11503	12140	16743	8862	925	631	968	145	451	306
2020-04-03	81811928	11863	12531	17630	9623	960	690	1018	161	480	337
2020-04-04	81809221	12241	12932	18531	10424	994	752	1069	178	510	369
2020-04-05	81806425	12634	13346	19445	11266	1028	818	1119	196	540	404
2020-04-06	81803949	12630	13773	20374	12150	1063	887	1170	215	571	440
2020-04-07	81801391	12709	14133	21320	13076	1097	959	1221	235	601	479
2020-04-08	81798763	12843	14453	22272	14045	1131	1035	1272	256	632	519
2020-04-09	81796072	13012	14750	23225	15058	1163	1114	1323	279	664	561
2020-04-10	81793324	13206	15035	24175	16113	1194	1197	1374	302	695	605
2020-04-11	81790521	13418	15314	25121	17212	1223	1283	1424	327	726	651
2020-04-12	81787663	13643	15591	26062	18354	1251	1373	1474	354	758	698
2020-04-13	81784750	13878	15869	26999	19539	1278	1466	1523	381	789	748
2020-04-14	81781784	14121	16151	27932	20766	1304	1563	1570	410	820	799
2020-04-15	81778763	14372	16437	28861	22036	1329	1663	1617	439	851	853
2020-04-16	81776345	13969	16728	29787	23347	1354	1766	1663	470	882	908
2020-04-17	81773883	13691	16895	30711	24701	1379	1873	1708	503	912	964
2020-04-18	81771395	13493	16982	31617	26097	1401	1983	1752	536	942	1023
2020-04-19	81768893	13348	17017	32493	27535	1420	2096	1795	571	971	1083
2020-04-20	81766384	13238	17017	33335	29011	1435	2212	1836	607	1000	1145
2020-04-21	81763874	13151	16996	34139	30527	1447	2331	1875	644	1029	1208
2020-04-22	81761366	13079	16961	34904	32078	1456	2453	1911	682	1056	1273
2020-04-23	81758862	13017	16918	35630	33665	1462	2578	1945	722	1083	1340
2020-04-24	81756364	12962	16868	36317	35285	1465	2705	1976	762	1109	1408
2020-04-25	81753872	12912	16816	36966	36935	1467	2835	2003	804	1134	1477
2020-04-26	81751387	12864	16762	37580	38616	1467	2967	2028	846	1157	1548
2020-04-27	81748909	12818	16706	38158	40324	1466	3101	2050	890	1179	1619
2020-04-28	81746439	12774	16650	38703	42058	1464	3237	2069	935	1200	1692
2020-04-29	81743976	12732	16594	39216	43817	1460	3375	2086	980	1219	1766
2020-04-30	81741521	12689	16538	39698	45600	1457	3514	2100	1027	1237	1841
2020-05-01	81739073	12648	16483	40151	47404	1452	3654	2111	1074	1254	1916
2020-05-02	81736634	12607	16428	40576	49229	1447	3796	2121	1122	1269	1992
2020-05-03	81734202	12566	16373	40975	51074	1442	3938	2129	1171	1282	2069
2020-05-04	81731778	12526	16319	41348	52936	1437	4082	2135	1220	1294	2146
2020-05-05	81729361	12486	16265	41697	54816	1431	4226	2140	1270	1305	2224
2020-05-06	81726952	12446	16211	42024	56711	1425	4371	2143	1321	1315	2302
2020-05-07	81724551	12407	16158	42329	58621	1420	4517	2145	1372	1323	2380
2020-05-08	81722157	12367	16105	42612	60545	1414	4662	2146	1424	1330	2458
2020-05-09	81719770	12328	16053	42876	62482	1408	4809	2146	1476	1336	2536
2020-05-10	81717392	12289	16001	43122	64431	1402	4955	2145	1528	1341	2615
2020-05-11	81715020	12250	15949	43349	66391	1396	5102	2143	1581	1346	2693
2020-05-12	81712657	12212	15898	43559	68362	1390	5249	2140	1634	1349	2772
2020-05-13	81710300	12173	15847	43753	70342	1384	5396	2137	1688	1351	2850
2020-05-14	81707951	12135	15796	43932	72330	1377	5543	2133	1741	1353	2928
2020-05-15	81705610	12097	15746	44096	74327	1371	5690	2129	1795	1354	3006
2020-05-16	81703276	12059	15696	44246	76332	1365	5837	2124	1849	1355	3084
2020-05-17	81700949	12021	15646	44382	78343	1360	5983	2119	1903	1354	3161
2020-05-18	81698629	11983	15596	44506	80360	1354	6130	2114	1958	1354	3239
2020-05-19	81696317	11946	15547	44617	82383	1348	6276	2108	2012	1352	3315
2020-05-20	81694012	11908	15497	44717	84411	1342	6422	2102	2066	1351	3392
2020-05-21	81691714	11871	15448	44807	86444	1336	6568	2096	2121	1349	3469
2020-05-22	81689423	11833	15399	44885	88480	1330	6714	2089	2175	1346	3545
2020-05-23	81687140	11796	15351	44954	90521	1324	6859	2083	2230	1343	3620
2020-05-24	81684864	11759	15302	45013	92564	1318	7004	2076	2284	1340	3696
2020-05-25	81682595	11722	15254	45064	94610	1312	7149	2069	2338	1337	3771
2020-05-26	81680333	11686	15206	45105	96658	1307	7293	2062	2393	1333	3845
2020-05-27	81678078	11649	15158	45139	98709	1301	7437	2055	2447	1329	3920
2020-05-28	81675831	11612	15110	45165	100760	1295	7580	2048	2501	1325	3993
2020-05-29	81673590	11576	15063	45183	102813	1289	7724	2040	2555	1321	4067
2020-05-30	81671356	11539	15015	45194	104867	1284	7866	2033	2609	1316	4140
2020-05-31	81669130	11503	14968	45199	106921	1278	8009	2025	2663	1312	4213
2020-06-01	81666910	11467	14921	45197	108976	1272	8151	2018	2716	1307	4285
2020-06-02	81664698	11431	14874	45189	111030	1267	8292	2010	2770	1302	4357
2020-06-03	81662492	11395	14827	45176	113084	1261	8433	2003	2823	1297	4429
2020-06-04	81660294	11359	14780	45157	115138	1256	8574	1995	2876	1291	4500
2020-06-05	81658102	11324	14734	45133	117190	1250	8714	1988	2929	1286	4571
2020-06-06	81655917	11288	14688	45104	119242	1245	8854	1980	2982	1281	4642
2020-06-07	81653739	11253	14641	45070	121292	1239	8993	1972	3035	1275	4712
2020-06-08	81651568	11217	14595	45031	123341	1234	9132	1964	3087	1269	4781
2020-06-09	81649404	11182	14549	44989	125388	1228	9271	1957	3140	1264	4851
2020-06-10	81647246	11147	14504	44942	127433	1223	9409	1949	3192	1258	4920
2020-06-11	81645096	11112	14458	44891	129475	1217	9546	1941	3244	1252	4988
2020-06-12	81642952	11077	14413	44837	131516	1212	9683	1934	3295	1246	5056
2020-06-13	81640814	11042	14367	44780	133554	1206	9820	1926	3347	1241	5124
2020-06-14	81638684	11007	14322	44719	135589	1201	9956	1918	3398	1235	5192
2020-06-15	81636560	10973	14277	44655	137622	1196	10092	1910	3449	1229	5259
2020-06-16	81634443	10938	14232	44588	139652	1190	10227	1903	3500	1223	5326
2020-06-17	81632333	10904	14187	44518	141678	1185	10362	1895	3550	1217	5392
2020-06-18	81630229	10869	14143	44445	143702	1180	10497	1887	3601	1211	5458
2020-06-19	81628132	10835	14098	44370	145722	1174	10631	1880	3651	1205	5523
2020-06-20	81626041	10801	14054	44293	147739	1169	10764	1872	3701	1199	5589
2020-06-21	81623957	10767	14010	44213	149752	1164	10897	1864	3750	1192	5654
2020-06-22	81621880	10733	13966	44131	151762	1158	11030	1857	3800	1186	5718
2020-06-23	81619809	10700	13922	44047	153768	1153	11162	1849	3849	1180	5782
2020-06-24	81617745	10666	13878	43961	155770	1148	11293	1842	3898	1174	5846
2020-06-25	81615687	10633	13834	43874	157768	1143	11424	1834	3946	1168	5909
2020-06-26	81613635	10599	13791	43784	159763	1138	11555	1827	3995	1162	5972
2020-06-27	81611590	10566	13747	43693	161753	1133	11685	1819	4043	1156	6035
2020-06-28	81609552	10533	13704	43601	163739	1128	11815	1812	4091	1150	6097
2020-06-29	81607519	10500	13661	43507	165721	1122	11945	1804	4139	1144	6159
2020-06-30	81605494	10467	13618	43412	167698	1117	12074	1797	4186	1137	6221
2020-07-01	81603474	10434	13575	43315	169672	1112	12202	1789	4233	1131	6282
2020-07-02	81601461	10401	13533	43217	171641	1107	12330	1782	4280	1125	6343
2020-07-03	81599454	10369	13490	43118	173605	1102	12458	1775	4327	1119	6404
2020-07-04	81597453	10336	13448	43018	175565	1097	12585	1767	4374	1113	6464
2020-07-05	81595459	10304	13406	42917	177520	1092	12712	1760	4420	1107	6524
2020-07-06	81593471	10271	13364	42815	179471	1088	12838	1753	4466	1101	6583
2020-07-07	81591489	10239	13322	42713	181417	1083	12964	1746	4512	1095	6643
2020-07-08	81589514	10207	13280	42609	183359	1078	13089	1738	4557	1089	6701
2020-07-09	81587544	10175	13238	42505	185295	1073	13214	1731	4603	1083	6760
2020-07-10	81585581	10143	13197	42399	187227	1068	13338	1724	4648	1077	6818
2020-07-11	81583623	10112	13155	42294	189155	1063	13462	1717	4692	1071	6876
2020-07-12	81581672	10080	13114	42187	191077	1059	13586	1710	4737	1065	6933
2020-07-13	81579727	10049	13073	42080	192995	1054	13709	1703	4781	1059	6991
2020-07-14	81577788	10017	13032	41973	194907	1049	13832	1696	4825	1054	7048
2020-07-15	81575855	9986	12991	41865	196815	1044	13954	1689	4869	1048	7104
2020-07-16	81573929	9955	12951	41756	198718	1040	14076	1682	4913	1042	7160
2020-07-17	81572008	9924	12910	41647	200616	1035	14197	1675	4956	1036	7216
2020-07-18	81570093	9893	12870	41538	202509	1030	14318	1668	4999	1030	7272
2020-07-19	81568184	9862	12830	41429	204397	1026	14439	1661	5042	1025	7327
2020-07-20	81566281	9831	12790	41319	206281	1021	14559	1654	5085	1019	7382
2020-07-21	81564384	9801	12750	41209	208159	1017	14679	1647	5127	1013	7436
2020-07-22	81562493	9770	12710	41098	210032	1012	14798	1640	5170	1007	7491
2020-07-23	81560607	9740	12670	40988	211900	1008	14917	1634	5212	1002	7545
2020-07-24	81558728	9710	12631	40877	213763	1003	15035	1627	5253	996	7598
2020-07-25	81556854	9679	12591	40766	215621	999	15153	1620	5295	991	7652
2020-07-26	81554986	9649	12552	40655	217474	994	15271	1613	5336	985	7705
2020-07-27	81553124	9619	12513	40544	219322	990	15388	1607	5377	980	7757
2020-07-28	81551268	9589	12474	40432	221165	985	15505	1600	5418	974	7810
2020-07-29	81549417	9560	12435	40321	223003	981	15621	1593	5459	969	7862
2020-07-30	81547572	9530	12397	40209	224835	977	15737	1587	5499	963	7914
2020-07-31	81545733	9501	12358	40098	226663	972	15853	1580	5539	958	7965
2020-08-01	81543900	9471	12320	39986	228486	968	15968	1574	5579	952	8017
2020-08-02	81542072	9442	12281	39875	230303	964	16083	1567	5619	947	8068
2020-08-03	81540250	9413	12243	39763	232116	959	16197	1561	5658	942	8118
2020-08-04	81538434	9383	12205	39652	233923	955	16311	1555	5698	936	8169
2020-08-05	81536623	9354	12168	39541	235726	951	16425	1548	5737	931	8219
2020-08-06	81534817	9326	12130	39429	237523	947	16538	1542	5775	926	8268
2020-08-07	81533018	9297	12092	39318	239315	942	16650	1536	5814	921	8318
2020-08-08	81531223	9268	12055	39207	241102	938	16763	1529	5853	915	8367
2020-08-09	81529435	9239	12017	39096	242885	934	16875	1523	5891	910	8416
2020-08-10	81527652	9211	11980	38985	244662	930	16986	1517	5929	905	8465
2020-08-11	81525874	9183	11943	38874	246434	926	17097	1511	5966	900	8513
2020-08-12	81524102	9154	11906	38763	248201	922	17208	1504	6004	895	8561
2020-08-13	81522335	9126	11870	38653	249963	918	17319	1498	6041	890	8609
2020-08-14	81520574	9098	11833	38542	251720	914	17429	1492	6079	885	8657
2020-08-15	81518818	9070	11796	38432	253471	910	17538	1486	6115	880	8704
2020-08-16	81517067	9042	11760	38322	255218	906	17647	1480	6152	875	8751
2020-08-17	81515322	9014	11724	38212	256960	902	17756	1474	6189	870	8798
2020-08-18	81513582	8987	11688	38102	258697	898	17865	1468	6225	865	8844
2020-08-19	81511848	8959	11652	37993	260429	894	17973	1462	6261	861	8890
2020-08-20	81510118	8932	11616	37883	262156	890	18080	1456	6297	856	8936
2020-08-21	81508394	8904	11580	37774	263878	886	18188	1450	6333	851	8982
2020-08-22	81506676	8877	11544	37665	265595	882	18294	1444	6368	846	9027
2020-08-23	81504963	8850	11509	37557	267307	879	18401	1439	6404	842	9073
2020-08-24	81503254	8823	11473	37448	269014	875	18507	1433	6439	837	9117
2020-08-25	81501552	8795	11438	37340	270716	871	18613	1427	6474	832	9162
2020-08-26	81499854	8769	11403	37232	272414	867	18718	1421	6509	828	9207
2020-08-27	81498161	8742	11368	37124	274106	864	18823	1415	6543	823	9251
2020-08-28	81496474	8715	11333	37017	275794	860	18928	1410	6578	818	9295
2020-08-29	81494792	8688	11298	36910	277476	856	19032	1404	6612	814	9338
2020-08-30	81493115	8662	11264	36803	279154	852	19136	1398	6646	809	9382
2020-08-31	81491443	8635	11229	36696	280827	849	19240	1393	6680	805	9425
2020-09-01	81489776	8609	11195	36589	282495	845	19343	1387	6713	801	9468
2020-09-02	81488114	8583	11161	36483	284158	842	19446	1382	6747	796	9510
2020-09-03	81486458	8556	11127	36377	285816	838	19549	1376	6780	792	9553
2020-09-04	81484806	8530	11092	36271	287470	834	19651	1371	6813	787	9595
2020-09-05	81483159	8504	11059	36166	289118	831	19752	1365	6846	783	9637
2020-09-06	81481518	8478	11025	36061	290762	827	19854	1360	6879	779	9679
2020-09-07	81479881	8453	10991	35956	292401	824	19955	1354	6911	774	9720
2020-09-08	81478250	8427	10958	35851	294036	820	20056	1349	6944	770	9762
2020-09-09	81476623	8401	10924	35747	295665	817	20156	1344	6976	766	9803
2020-09-10	81475001	8376	10891	35643	297290	813	20256	1338	7008	762	9844
2020-09-11	81473384	8350	10858	35539	298910	810	20356	1333	7040	758	9884
2020-09-12	81471773	8325	10824	35435	300526	806	20455	1328	7071	754	9925
2020-09-13	81470166	8299	10791	35332	302136	803	20554	1322	7103	749	9965
2020-09-14	81468563	8274	10759	35229	303742	800	20653	1317	7134	745	10005
2020-09-15	81466966	8249	10726	35126	305344	796	20751	1312	7165	741	10044
2020-09-16	81465374	8224	10693	35024	306940	793	20849	1307	7196	737	10084
2020-09-17	81463786	8199	10661	34922	308532	789	20947	1301	7227	733	10123
2020-09-18	81462204	8174	10628	34820	310120	786	21044	1296	7258	729	10162
2020-09-19	81460626	8149	10596	34719	311702	783	21141	1291	7288	725	10201
2020-09-20	81459052	8125	10564	34617	313281	779	21237	1286	7319	722	10240
2020-09-21	81457484	8100	10531	34516	314854	776	21334	1281	7349	718	10278
2020-09-22	81455920	8075	10499	34416	316423	773	21430	1276	7379	714	10316
2020-09-23	81454362	8051	10468	34315	317987	770	21525	1271	7409	710	10354
2020-09-24	81452807	8026	10436	34215	319547	766	21620	1266	7438	706	10392
2020-09-25	81451258	8002	10404	34115	321102	763	21715	1261	7468	702	10430
2020-09-26	81449713	7978	10372	34016	322653	760	21810	1256	7497	699	10467
2020-09-27	81448173	7954	10341	33916	324199	757	21904	1251	7526	695	10504
2020-09-28	81446637	7930	10310	33818	325741	754	21998	1246	7555	691	10541
2020-09-29	81445107	7906	10278	33719	327278	751	22092	1241	7584	687	10578
2020-09-30	81443581	7882	10247	33620	328811	747	22185	1237	7613	684	10615
2020-10-01	81442059	7858	10216	33522	330339	744	22278	1232	7642	680	10651
2020-10-02	81440542	7834	10185	33425	331863	741	22371	1227	7670	677	10687
2020-10-03	81439030	7810	10154	33327	333382	738	22463	1222	7698	673	10723
2020-10-04	81437522	7787	10123	33230	334897	735	22555	1217	7727	669	10759
2020-10-05	81436019	7763	10093	33133	336407	732	22647	1213	7755	666	10795
2020-10-06	81434520	7740	10062	33036	337913	729	22738	1208	7782	662	10830
2020-10-07	81433026	7716	10032	32940	339415	726	22829	1203	7810	659	10865
2020-10-08	81431536	7693	10001	32844	340912	723	22920	1198	7838	655	10900
2020-10-09	81430051	7670	9971	32748	342405	720	23010	1194	7865	652	10935
2020-10-10	81428570	7646	9941	32652	343894	717	23100	1189	7892	648	10970
2020-10-11	81427094	7623	9911	32557	345378	714	23190	1185	7920	645	11005
2020-10-12	81425622	7600	9881	32462	346858	711	23280	1180	7947	642	11039
2020-10-13	81424155	7577	9851	32367	348333	708	23369	1175	7973	638	11073
2020-10-14	81422692	7555	9821	32273	349804	705	23458	1171	8000	635	11107
2020-10-15	81421234	7532	9792	32179	351271	702	23546	1166	8027	632	11141
2020-10-16	81419779	7509	9762	32085	352734	700	23635	1162	8053	628	11174
2020-10-17	81418330	7486	9733	31991	354192	697	23723	1157	8079	625	11208
2020-10-18	81416884	7464	9703	31898	355647	694	23810	1153	8106	622	11241
2020-10-19	81415444	7441	9674	31805	357097	691	23898	1148	8132	619	11274
2020-10-20	81414007	7419	9645	31712	358542	688	23985	1144	8157	615	11307
2020-10-21	81412575	7396	9615	31620	359984	685	24071	1140	8183	612	11340
2020-10-22	81411147	7374	9586	31527	361421	682	24158	1135	8209	609	11372
2020-10-23	81409723	7352	9557	31436	362854	680	24244	1131	8234	606	11404
2020-10-24	81408304	7330	9529	31344	364283	677	24330	1126	8260	603	11437
2020-10-25	81406889	7308	9500	31252	365708	674	24415	1122	8285	600	11469
2020-10-26	81405478	7285	9471	31161	367128	671	24501	1118	8310	596	11501
2020-10-27	81404071	7263	9443	31070	368545	669	24586	1113	8335	593	11532
2020-10-28	81402669	7242	9414	30980	369957	666	24670	1109	8360	590	11564
2020-10-29	81401271	7220	9386	30890	371365	663	24755	1105	8385	587	11595
2020-10-30	81399877	7198	9357	30799	372769	661	24839	1101	8409	584	11626
2020-10-31	81398487	7176	9329	30710	374169	658	24923	1096	8434	581	11657
2020-11-01	81397102	7155	9301	30620	375565	655	25006	1092	8458	578	11688
2020-11-02	81395721	7133	9273	30531	376957	653	25089	1088	8482	575	11719
2020-11-03	81394343	7112	9245	30442	378345	650	25172	1084	8506	572	11750
2020-11-04	81392970	7090	9217	30353	379728	647	25255	1080	8530	569	11780
2020-11-05	81391602	7069	9189	30265	381108	645	25337	1076	8554	567	11810
2020-11-06	81390237	7047	9162	30176	382484	642	25420	1072	8578	564	11840
2020-11-07	81388876	7026	9134	30088	383855	639	25501	1067	8602	561	11870
2020-11-08	81387520	7005	9106	30001	385223	637	25583	1063	8625	558	11900
2020-11-09	81386167	6984	9079	29913	386587	634	25664	1059	8648	555	11930
2020-11-10	81384819	6963	9052	29826	387946	632	25745	1055	8672	552	11959
2020-11-11	81383475	6942	9024	29739	389302	629	25826	1051	8695	550	11988
2020-11-12	81382134	6921	8997	29652	390654	627	25906	1047	8718	547	12018
2020-11-13	81380798	6900	8970	29566	392002	624	25986	1043	8741	544	12047
2020-11-14	81379466	6879	8943	29480	393346	622	26066	1039	8763	541	12075
2020-11-15	81378138	6859	8916	29394	394686	619	26146	1035	8786	538	12104
2020-11-16	81376814	6838	8889	29308	396022	617	26225	1031	8809	536	12133
2020-11-17	81375493	6817	8862	29223	397354	614	26304	1027	8831	533	12161
2020-11-18	81374177	6797	8836	29138	398682	612	26383	1024	8854	530	12189
2020-11-19	81372865	6776	8809	29053	400007	609	26462	1020	8876	528	12218
2020-11-20	81371557	6756	8783	28968	401327	607	26540	1016	8898	525	12246
2020-11-21	81370252	6736	8756	28883	402644	604	26618	1012	8920	522	12273
2020-11-22	81368952	6715	8730	28799	403957	602	26696	1008	8942	520	12301
2020-11-23	81367656	6695	8703	28715	405266	599	26773	1004	8964	517	12329
2020-11-24	81366363	6675	8677	28632	406571	597	26850	1000	8985	515	12356
2020-11-25	81365074	6655	8651	28548	407873	595	26927	997	9007	512	12383
2020-11-26	81363790	6635	8625	28465	409170	592	27004	993	9028	509	12411
2020-11-27	81362509	6615	8599	28382	410464	590	27080	989	9050	507	12438
2020-11-28	81361232	6595	8573	28299	411754	587	27156	985	9071	504	12464
2020-11-29	81359958	6575	8547	28217	413040	585	27232	982	9092	502	12491
2020-11-30	81358689	6555	8521	28134	414323	583	27308	978	9113	499	12518
2020-12-01	81357423	6535	8496	28052	415602	580	27383	974	9134	497	12544
2020-12-02	81356162	6516	8470	27970	416877	578	27458	971	9155	494	12571
2020-12-03	81354904	6496	8445	27889	418148	576	27533	967	9176	492	12597
2020-12-04	81353650	6476	8419	27807	419416	573	27607	963	9196	489	12623
2020-12-05	81352399	6457	8394	27726	420680	571	27682	960	9217	487	12649
2020-12-06	81351153	6437	8368	27645	421940	569	27756	956	9237	485	12675
2020-12-07	81349910	6418	8343	27565	423197	567	27830	952	9257	482	12700
2020-12-08	81348671	6399	8318	27484	424450	564	27903	949	9278	480	12726
2020-12-09	81347435	6379	8293	27404	425699	562	27976	945	9298	477	12751
2020-12-10	81346204	6360	8268	27324	426945	560	28049	942	9318	475	12776
2020-12-11	81344976	6341	8243	27244	428187	558	28122	938	9338	473	12802
2020-12-12	81343752	6322	8218	27165	429425	555	28195	934	9358	470	12827
2020-12-13	81342531	6303	8193	27086	430660	553	28267	931	9377	468	12852
2020-12-14	81341314	6284	8169	27007	431891	551	28339	927	9397	466	12876
2020-12-15	81340101	6265	8144	26928	433119	549	28411	924	9416	463	12901
2020-12-16	81338892	6246	8120	26849	434343	547	28482	920	9436	461	12925
2020-12-17	81337686	6227	8095	26771	435563	544	28554	917	9455	459	12950
2020-12-18	81336484	6208	8071	26693	436780	542	28625	914	9475	457	12974
2020-12-19	81335285	6190	8046	26615	437993	540	28696	910	9494	454	12998
2020-12-20	81334090	6171	8022	26537	439203	538	28766	907	9513	452	13022
2020-12-21	81332899	6152	7998	26459	440409	536	28837	903	9532	450	13046
2020-12-22	81331711	6134	7974	26382	441612	534	28907	900	9551	448	13070
2020-12-23	81330527	6115	7950	26305	442811	532	28976	896	9569	445	13094
2020-12-24	81329346	6097	7926	26228	444007	529	29046	893	9588	443	13117
2020-12-25	81328169	6078	7902	26152	445199	527	29115	890	9607	441	13141
2020-12-26	81326996	6060	7878	26075	446388	525	29185	886	9625	439	13164
2020-12-27	81325826	6042	7854	25999	447573	523	29253	883	9644	437	13187
2020-12-28	81324660	6023	7830	25923	448755	521	29322	880	9662	435	13210
2020-12-29	81323497	6005	7807	25847	449933	519	29391	876	9680	432	13233
2020-12-30	81322337	5987	7783	25772	451108	517	29459	873	9698	430	13256
2020-12-31	81321182	5969	7760	25696	452279	515	29527	870	9716	428	13279
2021-01-01	81320029	5951	7736	25621	453447	513	29594	867	9734	426	13302
2021-01-02	81318880	5933	7713	25546	454612	511	29662	863	9752	424	13324
2021-01-03	81317735	5915	7690	25472	455773	509	29729	860	9770	422	13347
2021-01-04	81316593	5897	7667	25397	456931	507	29796	857	9788	420	13369
2021-01-05	81315454	5879	7643	25323	458085	505	29863	854	9806	418	13391
2021-01-06	81314319	5862	7620	25249	459236	503	29929	850	9823	416	13413
2021-01-07	81313188	5844	7597	25175	460384	501	29996	847	9841	414	13435
2021-01-08	81312060	5826	7574	25101	461528	499	30062	844	9858	412	13457
2021-01-09	81310935	5809	7551	25028	462669	497	30128	841	9875	410	13479
2021-01-10	81309813	5791	7529	24954	463807	495	30193	838	9892	408	13500
2021-01-11	81308695	5774	7506	24881	464941	493	30259	834	9910	406	13522
2021-01-12	81307581	5756	7483	24809	466072	491	30324	831	9927	404	13543
2021-01-13	81306470	5739	7461	24736	467200	489	30389	828	9944	402	13565
2021-01-14	81305362	5721	7438	24664	468324	487	30454	825	9960	400	13586
2021-01-15	81304257	5704	7416	24591	469445	485	30518	822	9977	398	13607
2021-01-16	81303156	5687	7393	24519	470563	483	30583	819	9994	396	13628
2021-01-17	81302058	5670	7371	24447	471678	481	30647	816	10011	394	13649
2021-01-18	81300964	5652	7349	24376	472789	479	30710	813	10027	392	13670
2021-01-19	81299872	5635	7326	24304	473897	477	30774	810	10044	390	13691
2021-01-20	81298784	5618	7304	24233	475002	476	30838	807	10060	388	13711
2021-01-21	81297700	5601	7282	24162	476103	474	30901	804	10076	387	13732
2021-01-22	81296618	5584	7260	24091	477201	472	30964	801	10093	385	13752
2021-01-23	81295540	5567	7238	24021	478296	470	31026	798	10109	383	13772
2021-01-24	81294466	5551	7216	23950	479388	468	31089	795	10125	381	13793
2021-01-25	81293394	5534	7194	23880	480477	466	31151	792	10141	379	13813
2021-01-26	81292326	5517	7173	23810	481562	464	31213	789	10157	377	13833
2021-01-27	81291261	5500	7151	23740	482645	463	31275	786	10173	375	13853
2021-01-28	81290199	5484	7129	23670	483724	461	31337	783	10189	374	13872
2021-01-29	81289140	5467	7108	23601	484800	459	31399	780	10204	372	13892
2021-01-30	81288085	5450	7086	23532	485872	457	31460	777	10220	370	13912
2021-01-31	81287033	5434	7065	23463	486942	455	31521	774	10236	368	13931
2021-02-01	81285984	5418	7043	23394	488009	453	31582	771	10251	366	13951
2021-02-02	81284938	5401	7022	23325	489072	452	31642	768	10266	365	13970
2021-02-03	81283895	5385	7001	23257	490132	450	31703	765	10282	363	13989
2021-02-04	81282856	5368	6979	23188	491189	448	31763	762	10297	361	14008
2021-02-05	81281819	5352	6958	23120	492243	446	31823	760	10312	359	14027
2021-02-06	81280786	5336	6937	23052	493294	445	31883	757	10327	358	14046
2021-02-07	81279756	5320	6916	22985	494342	443	31942	754	10342	356	14065
2021-02-08	81278729	5304	6895	22917	495387	441	32002	751	10357	354	14084
2021-02-09	81277705	5288	6874	22850	496428	439	32061	748	10372	353	14102
2021-02-10	81276684	5271	6854	22783	497467	438	32120	745	10387	351	14121
2021-02-11	81275667	5256	6833	22716	498503	436	32179	743	10402	349	14139
2021-02-12	81274652	5240	6812	22649	499535	434	32237	740	10417	347	14158
2021-02-13	81273641	5224	6791	22582	500565	432	32296	737	10431	346	14176
2021-02-14	81272632	5208	6771	22516	501591	431	32354	734	10446	344	14194
2021-02-15	81271627	5192	6750	22450	502615	429	32412	732	10460	342	14212
2021-02-16	81270625	5176	6730	22384	503635	427	32469	729	10475	341	14230
